# Supplementary material for: Evolution of stickleback spines through independent cis-regulatory changes at HOXDB
Source: Nat Ecol Evol. 2022 Sep 1;6(10):1537–52. doi: 10.1038/s41559-022-01855-3 (PMC9525239; doi:10.1038/s41559-022-01855-3)
Supplement: Supplementary file 3 — Tables for the methods section that include the GPS coordinates and oligonucleotide sequences. [file 41559_2022_1855_MOESM3_ESM.xlsx]

## Sheet: Supplementary Table 1-GPS
Supplementary Table 1. GPS coordinates for stickleback populations.
Acronym	Species	Populations	Location	N Latitude	E Longitude
BDGB	G. aculeatus	Bodega Bay	USA, California	38.325	-123.041
BOUL	G. aculeatus	Boulton Lake	Canada, British Columbia	53.783	-132.098
LITC	G. aculeatus	Little Campbell River	Canada, British Columbia	49.018	-122.779
MATA	G. aculeatus	Matadero Creek	USA, California	37.394	-122.162
RABS	G. aculeatus	Rabbit Slough	USA, Alaska	61.536	-149.253
LOUIS	A. quadracus	Louisbourg Fortress	Canada, Nova Scotia	45.893	-59.999
TID	A. quadracus	Tidnish River #3	Canada, Nova Scotia	45.946	-64.066

## Sheet: Supplementary Table 2-primers
Supplementary Table 2. Primer sequences.
Name	Sequence	Species	Used for	Notes
HOXD4B-in-situ_1F	GCCACAACAAACCGGCTATC	Gasterosteus	in-situ probe	in situ probe length 356
HOXD4B-in-situ_1R	GGAACTCCTTCTCGAGCTCG	Gasterosteus	in-situ probe
HOXD9B-in-situ_1F	CAACAAAACAGTCGGGCCTG	Gasterosteus	in-situ probe	in situ probe length 750
HOXD9B-in-situ_1R	TCACACTCCTCCTCTCTCGG	Gasterosteus	in-situ probe
HOXD11B-in-situ_1F	TACCAAGCTGCACCTATCCG	Gasterosteus	in-situ probe	in situ probe length 755
HOXD11B-in-situ_1R	CGCTCCAGCTCTCTGATCTG	Gasterosteus	in-situ probe
HOXD11B-coding_1F	GTGGTCCTGTGAACGTTTGC	Gasterosteus	genotyping of CRISPR mutants
HOXD11B-coding_1R	AGTTTGTGCGCCGTTCTTTC	Gasterosteus	genotyping of CRISPR mutants
HOXD11B-coding_2F	TGTAGGACAAACAGCACCCTG	Gasterosteus	genotyping of CRISPR mutants
HOXD11B-coding_2R	ATATGCATCCTCGTGTTGCG	Gasterosteus	genotyping of CRISPR mutants; allele specific expression genotyping
GA-AxE_1F	GACCATGTGTCATCACTTCTGC	Gasterosteus	genotyping of CRISPR mutants; allele specific expression genotyping
GA-AxE_1R	CAGTAAGATTGTTGCAGCCCC	Gasterosteus	genotyping of CRISPR mutants
GA-AxE_2F	GCAGATCAGAGAGCTGGAGC	Gasterosteus	genotyping of CRISPR mutants
GA-AxE_2R	ATCGCTGCCTCTCGTTTACC	Gasterosteus	genotyping of CRISPR mutants
HSP70	ATAACCAAGCGACACCCCTG		confirmation of GFP-knockin
TOPO	TCTAGATGCATGCTCGAGCG		confirmation of GFP-knockin
HOXD11B-GFP_upstream	AGACTCGTGTGACACAGCTG	Gasterosteus	confirmation of GFP-knockin
HOXD11B-GFP_downstream	ATATGCATCCTCGTGTTGCG	Gasterosteus	confirmation of GFP-knockin
PUNG-GAC_1F	CACCATCCTCACCACCAGAC	Gasterosteus/Pungitius/Apeltes	Identification of Apeltes HOXDB sequence	gasAcu1 PCR product coordinates: chrVI:16188013-16189486; closest gene: MTX2
PUNG-GAC_1R	TGACCTCGAACTGTGTTCGG	Gasterosteus/Pungitius/Apeltes	Identification of Apeltes HOXDB sequence
PUNG-GAC_2F	ACATCCAGTGGTGTGACGAC	Gasterosteus/Pungitius/Apeltes	Identification of Apeltes HOXDB sequence	gasAcu1 PCR product coordinates: chrVI:16186869-16187248; closest gene: MTX2
PUNG-GAC_2R	GCAGCACTGACTCACATCCT	Gasterosteus/Pungitius/Apeltes	Identification of Apeltes HOXDB sequence
PUNG-GAC_3F	TGGCAGGTAATGTGTCGACC	Gasterosteus/Pungitius/Apeltes	Identification of Apeltes HOXDB sequence	gasAcu1 PCR product coordinates: chrVI:16185311-16186888; closest gene: MTX2
PUNG-GAC_3R	GTCGTCACACCACTGGATGT	Gasterosteus/Pungitius/Apeltes	Identification of Apeltes HOXDB sequence
PUNG-GAC_4F	GATGCCAGAGGGGGAAAGAG	Gasterosteus/Pungitius/Apeltes	Identification of Apeltes HOXDB sequence	gasAcu1 PCR product coordinates: chrVI:16181135-16182521; closest gene: HOXD4B
PUNG-GAC_4R	CTGGAACCACACCTTCACCT	Gasterosteus/Pungitius/Apeltes	Identification of Apeltes HOXDB sequence
PUNG-GAC_5F	AGAGTGCCACTGCTGACATT	Gasterosteus/Pungitius/Apeltes	Identification of Apeltes HOXDB sequence	gasAcu1 PCR product coordinates: chrVI:16172577-16174335; closest gene: HOXD4B
PUNG-GAC_5R	AACCGCCGGCAATAAAACAC	Gasterosteus/Pungitius/Apeltes	Identification of Apeltes HOXDB sequence
PUNG-GAC_6F	GTGTTTTATTGCCGGCGGTT	Gasterosteus/Pungitius/Apeltes	Identification of Apeltes HOXDB sequence	gasAcu1 PCR product coordinates: chrVI:16174316-16174741; closest gene: HOXD4B
PUNG-GAC_6R	AGCCGTTCAGCCCCAAATAA	Gasterosteus/Pungitius/Apeltes	Identification of Apeltes HOXDB sequence
PUNG-GAC_7F	CCTCAGCTGGCACTCAGAAT	Gasterosteus/Pungitius/Apeltes	Identification of Apeltes HOXDB sequence	gasAcu1 PCR product coordinates: chrVI:16171883-16172595; closest gene: HOXD9B
PUNG-GAC_7R	ATGTCAGCAGTGGCACTCTT	Gasterosteus/Pungitius/Apeltes	Identification of Apeltes HOXDB sequence
PUNG-GAC_8F	TTCTCCTGCAGACAACCCAG	Gasterosteus/Pungitius/Apeltes	Identification of Apeltes HOXDB sequence	gasAcu1 PCR product coordinates: chrVI:16162348-16162596; closest gene: HOXD9B
PUNG-GAC_8R	TTCACACTCCTCCTCTCTC	Gasterosteus/Pungitius/Apeltes	Identification of Apeltes HOXDB sequence
PUNG-GAC_9F	CACCACTTCCTGAGCCACC	Gasterosteus/Pungitius/Apeltes	Identification of Apeltes HOXDB sequence	gasAcu1 PCR product coordinates: chrVI:16160585-16162405; closest gene: HOXD9B
PUNG-GAC_9R	TTTCTTCCGGGTGGACTTGG	Gasterosteus/Pungitius/Apeltes	Identification of Apeltes HOXDB sequence
PUNG-GAC_10F	CGGGGTGGAGTTTTACAAG	Gasterosteus/Pungitius/Apeltes	Identification of Apeltes HOXDB sequence	gasAcu1 PCR product coordinates: chrVI:16153591-16156359; closest gene: HOXD11B
PUNG-GAC_10R	CAGCAAACTCTCACTTTTCAGC	Gasterosteus/Pungitius/Apeltes	Identification of Apeltes HOXDB sequence
PUNG-GAC_11F	GGATCGAAGCGTTCCAGGAT	Gasterosteus/Pungitius/Apeltes	Identification of Apeltes HOXDB sequence	gasAcu1 PCR product coordinates: chrVI:16144698-16146196; closest gene: LUNAPARK-B
PUNG-GAC_11R	GTGGAGCAGCTGGAGAACAT	Gasterosteus/Pungitius/Apeltes	Identification of Apeltes HOXDB sequence
AQ-LPK-B-D11B_1F	GACAGAAACCAAACCGCCAC	Apeltes	Identification of Apeltes HOXDB sequence	PCR primer
AQ-LPK-B-D11B_1R	GGAATTTGGCGGATAGGTGC	Apeltes	Identification of Apeltes HOXDB sequence	PCR primer
AQ-LPK-B-D11B_2F	ACACTGTTGAGGTCTCGCTC	Apeltes	Identification of Apeltes HOXDB sequence	sequencing primer
AQ-LPK-B-D11B_2R	AAATCTGCTTTGCTGCCAGC	Apeltes	Identification of Apeltes HOXDB sequence	sequencing primer
AQ-LPK-B-D11B_3F	CGTTACGTCACCCAGAGGAC	Apeltes	Identification of Apeltes HOXDB sequence	sequencing primer
AQ-LPK-B-D11B_3R	TGAAAGGGAAGTCGTCTGCC	Apeltes	Identification of Apeltes HOXDB sequence	sequencing primer
AQ-LPK-B-D11B_4F	GACGTCAATTCCGGCTTGTC	Apeltes	Identification of Apeltes HOXDB sequence	sequencing primer
AQ-LPK-B-D11B_4R	GGTCCAGTTCCATATCGGCC	Apeltes	Identification of Apeltes HOXDB sequence	sequencing primer
AQ-D11B-D9B_1F	ATCTGCTGGTTTGCCCTCAG	Apeltes	Identification of Apeltes HOXDB sequence	PCR primer
AQ-D11B-D9B_1R	TTTGACCGCTTCGTACCTCG	Apeltes	Identification of Apeltes HOXDB sequence	PCR primer
AQ-D11B-D9B_2F	TGGATGTCTTTCTTCCACCGG	Apeltes	Identification of Apeltes HOXDB sequence	sequencing primer
AQ-D11B-D9B_2R	GTTATTGCGCGGGTCACATG	Apeltes	Identification of Apeltes HOXDB sequence	sequencing primer
AQ-D11B-D9B_3F	GCTGCTCTTAATGTCGCCAC	Apeltes	Identification of Apeltes HOXDB sequence	sequencing primer
AQ-D11B-D9B_3R	ACGATCCGAAACGATTCAGTG	Apeltes	Identification of Apeltes HOXDB sequence	sequencing primer
AQ-D11B-D9B_4F	ATGTTACCCACTGAGCCGTG	Apeltes	Identification of Apeltes HOXDB sequence	sequencing primer
AQ-D11B-D9B_4R	TTCGTGGTCGTAATCGGTCG	Apeltes	Identification of Apeltes HOXDB sequence	sequencing primer
AQ-HOXDB_1F	TGTAAAACGACGGCCAGTGCCAACTGAGAGACCTCACC	Apeltes	Apeltes association mapping marker	start position of marker in Apeltes genome: chr06:16001880; scoring method: fragment analysis; type of variant: microsatellite
AQ-HOXDB_1R	ACGCTCGAGATCCAGAAAGC	Apeltes	Apeltes association mapping marker
AQ-HOXDB_2F	TGTAAAACGACGGCCAGTACGGGGAACATGAAGAAGGG	Apeltes	Apeltes association mapping marker	start position of marker in Apeltes genome: chr06:16012574; scoring method:fragment analysis; type of variant:microsatellite
AQ-HOXDB_2R	TTCAGAGCCAAAAACCAGCG	Apeltes	Apeltes association mapping marker
AQ-HOXDB_3F	TGTAAAACGACGGCCAGTGGTCCAGTTCCATATCGGCC	Apeltes	Apeltes association mapping marker	start position of marker in Apeltes genome: chr06:16015976; scoring method: fragment analysis; type of variant: microsatellite
AQ-HOXDB_3R	TCCCCTTTCGTTAACCTGAAGG	Apeltes	Apeltes association mapping marker
AQ-HOXDB_4F	GCCCAAACGTTTGAGGAACC	Apeltes	Apeltes association mapping marker	start position of marker in Apeltes genome: chr06:16017003; scoring method: size difference on gel; type of variant: indel
AQ-HOXDB_4R	AAATCTGCTTTGCTGCCAGC	Apeltes	Apeltes association mapping marker
AQ-HOXDB_5F	GCAGATCAGAGAGCTGGAGC	Apeltes	Apeltes association mapping marker	start position of marker in Apeltes genome: chr06:16020340; scoring method: restriction digest; type of variant: SNP
AQ-HOXDB_5R	TGTGCTGCAGGAGATGTTGG	Apeltes	Apeltes association mapping marker
AQ-HOXDB_6F	CAGCTGCTCTTAATGTCGCC	Apeltes	Apeltes association mapping marker	start position of marker in Apeltes genome: chr06:16021998; scoring method: restriction digest; type of variant: 2 SNPs
AQ-HOXDB_6R	CAAAGAGGGAGAGCAGACGG	Apeltes	Apeltes association mapping marker
AQ-HOXDB_7F	GCTGTGACTTGTTTCAAATGCC	Apeltes	Apeltes association mapping marker	start position of marker in Apeltes genome: chr06:16022048; scoring method: size difference on gel; type of variant: 18 bp indel
AQ-HOXDB_7R	TAAGTGGCTCGCGTTTACCG	Apeltes	Apeltes association mapping marker
AQ-HOXDB_8F	TGTAAAACGACGGCCAGTCAACAGCAACACAACCACCC	Apeltes	Apeltes association mapping marker	start position of marker in Apeltes genome: chr06:16022197; scoring method: fragment analysis; type of variant: microsatellite
AQ-HOXDB_8R	GCTGATACGTGGAGCAGACC	Apeltes	Apeltes association mapping marker
AQ-HOXDB_9F	TGTAAAACGACGGCCAGTAAAGAGAGATGCACCGACCC	Apeltes	Apeltes association mapping marker	start position of marker in Apeltes genome: chr06:16025803; scoring method: fragment analysis; type of variant: microsatellite
AQ-HOXDB_9R	GCACTTTTTCCTTTTGTGCC	Apeltes	Apeltes association mapping marker
AQ-HOXDB_10F	TGTAAAACGACGGCCAGTTTTCTTATGTCCGGCGTGGG	Apeltes	Apeltes association mapping marker	start position of marker in Apeltes genome: chr06:16035683; scoring method: fragment analysis; type of variant: microsatellite
AQ-HOXDB_10R	GGCTCTGTGAAAACACACCG	Apeltes	Apeltes association mapping marker
AQ-HOXDB_11_F	TGTAAAACGACGGCCAGTGTAATTCTCTGAGCGACGGC	Apeltes	Apeltes association mapping marker	start position of marker in Apeltes genome: chr06:16048481; scoring method: fragment analysis; type of variant: microsatellite
AQ-HOXDB_11_R	ACACAAAACGCACACAGGC	Apeltes	Apeltes association mapping marker
AQ-HOXDB_12_F	TGTAAAACGACGGCCAGTTCCTCTCCGACTAGTAGCAGG	Apeltes	Apeltes association mapping marker	start position of marker in Apeltes genome: chr06:16052463; scoring method: fragment analysis; type of variant: microsatellite
AQ-HOXDB_12_R	GTAAAAGGAGAAACGACGCGG	Apeltes	Apeltes association mapping marker
6FAM-M13_F	6FAM-TGTAAAACGACGGCCAGT		Fragment analysis universal fluorescent primer
AQ-D11B-D9B-inter_1F	GACGCACAAACTGCTCTGC	Apeltes	Apeltes HOXD11B-HOXD9B intergenic sequence variant identification
AQ-D11B-D9B-inter_1R	GGCCTGGACGTTAGTTCTGG	Apeltes	Apeltes HOXD11B-HOXD9B intergenic sequence variant identification
AQ-AxE_1F	CTCTTAATGTCGCCACAAACC	Apeltes	Apeltes HOXD11B-HOXD9B intergenic sequence variant identification
AQ-AxE_1R	AGCCCTTTCCGGTTGAATCG	Apeltes	Apeltes HOXD11B-HOXD9B intergenic sequence variant identification
AQ-AxE-clone_1F	tacgctagcgggcccgatCTCTTAATGTCGCCACAAACCA	Apeltes	Apeltes AxE cloning primers	bases in lower case denotes region with homology to the GFP reporter vector
AQ-AxE-clone_1R	gaaggatcccccggtgatTCCCCCTGCTGATACGTGG	Apeltes	Apeltes AxE cloning primers	bases in lower case denotes region with homology to the GFP reporter vector
HOXD9B-coding_1F	CTATACCGGCCCCATCCAAC	Gasterosteus	allele specific expression genotyping
HOXD9B-coding_1R	AACATCCCGGTGTGTGTCTC	Gasterosteus	allele specific expression genotyping
BOUL-HOXDB_1F	CATCTTGATCAGCGGAACCG	Gasterosteus	Boulton/High-spine Gasterosteus HOXDB allele genotyping
BOUL-HOXDB_1R	ATCGCTGCCTCTCGTTTACC	Gasterosteus	Boulton/High-spine Gasterosteus HOXDB allele genotyping
BOUL-HOXDB_LINE_1F	tacgctagcgggcccgatCGAGGGACCGAGTGAAGATC	Gasterosteus	Gasterosteus transposable element cloning primers	bases in lower case denotes region with homology to the GFP reporter vector
BOUL-HOXDB_LINE_1R	gaaggatcccccggtgatCATGCTTTACACCAACTCTCTTGG	Gasterosteus	Gasterosteus transposable element cloning primers	bases in lower case denotes region with homology to the GFP reporter vector
BOUL-HOXDB_LTR_1F	tacgctagcgggcccgatATTGTTAGGGATTTAAGCCAGAAGTG	Gasterosteus	Gasterosteus transposable element cloning primers	bases in lower case denotes region with homology to the GFP reporter vector
BOUL-HOXDB_LTR_1R	gaaggatcccccggtgatACTGTTAAGGTTTCGGAAGCTCT	Gasterosteus	Gasterosteus transposable element cloning primers	bases in lower case denotes region with homology to the GFP reporter vector

## Sheet: Supplementary Table 3-sgRNAs
Supplementary Table 3. Target sequences for sgRNAs.
Target name	Target sequence including PAM	Notes
HOXD11B-coding-sgRNA	TGGAGACTCCATTCCCACGGAGG
HOXD11B-GFP-sgRNA	ACCACAGACGAGTCACGAAGCGG
AxE-sgRNA_1	TAGATGCGCGATGCCCCAACTGG	used in strategy 1; first two bases of N20 replaced with Gs if not already G to aid in T7 transcription
AxE-sgRNA_2	ATTCAGGAGCTCAAGCGACCAGG	used in strategy 1; first two bases of N20 replaced with Gs if not already G to aid in T7 transcription
AxE-sgRNA_3	TGTACCCGACCATCACAGGTCGG	used in strategy 1; first two bases of N20 replaced with Gs if not already G to aid in T7 transcription
AxE-sgRNA_4	AGGCTTTTATTGGGGCAATACGG	used in strategy 1 and 2; first two bases of N20 replaced with Gs if not already G to aid in T7 transcription
AxE-sgRNA_5	ACGTCGCATCGGTGTTACCGGGG	used in strategy 1 and 2; first two bases of N20 replaced with Gs if not already G to aid in T7 transcription
AxE-sgRNA_6	GGAAACACACAGTGAGTCCAAGG	used in strategy 1 and 2; first two bases of N20 replaced with Gs if not already G to aid in T7 transcription
