# Supplementary material for: Evolution of stickleback spines through independent cis-regulatory changes at HOXDB
Source: Nat Ecol Evol. 2022 Sep 1;6(10):1537–52. doi: 10.1038/s41559-022-01855-3 (PMC9525239; doi:10.1038/s41559-022-01855-3)
Supplement: Supplementary file 4 — Spine length measurements of LITC HOXD11B injected and control fish. [file 41559_2022_1855_MOESM4_ESM.csv]

ID	St.length	DS1	DS2	DSL	AS	geno
DK1067_1	38.009	3.986	4.743	2.167	1.41	Injected
DK1067_2	38.361	4.341	5.224	2.141	1.667	Injected
DK1067_3	37.869	4.263	4.649	2.078	1.676	Injected
DK1067_4	35.355	3.947	4.359	1.284	1.197	Injected
DK1067_5	38.668	4.69	5.207	1.615	1.516	Injected
DK1067_6	36.818	4.35	4.637	1.869	1.631	Injected
DK1067_7	35.693	3.896	4.511	1.765	1.486	Injected
DK1067_8	33.705	3.7	4.232	1.586	1.087	Injected
DK1067_9	33.949	3.683	4.125	1.719	1.161	Injected
DK1067_10	39.676	3.914	4.663	1.501	1.435	Injected
DK1067_11	35.748	3.978	4.556	1.891	1.513	Injected
DK1067_12	33.796	3.695	4.324	1.623	1.299	Injected
DK1067_13	36.313	4.464	4.967	2.197	1.634	Injected
DK1067_14	39.075	4.197	4.953	2.258	1.819	Injected
DK1067_15	40.158	4.908	5.705	2.508	1.733	Injected
DK1067_16	38.823	4.434	4.558	1.95	1.566	Injected
DK1067_17	33.45	3.64	4.473	1.686	1.305	Injected
DK1067_18	35.709	4.095	4.455	1.905	1.253	Injected
DK1067_19	35.78	3.879	4.323	1.954	1.426	Injected
DK1067_20	32.731	3.345	3.922	1.278	1.008	Injected
DK1067_21	31.772	3.713	4.053	1.601	1.348	Injected
DK1067_22	30.759	3.812	4.08	1.433	1.14	Injected
DK1067_23	33.544	3.636	4.132	1.552	1.061	Injected
DK1067_101	34.015	4.284	4.769	1.151	1.236	Control
DK1067_102	34.435	3.742	4.501	1.094	1.199	Control
DK1067_103	43.973	4.886	5.413	1.402	1.606	Control
DK1067_104	34.347	3.886	4.461	1.204	1.308	Control
DK1067_105	38.87	4.272	4.975	1.401	1.2	Control
DK1067_106	38.145	4.064	4.692	1.294	1.233	Control
DK1067_107	38.899	4.444	5.045	1.634	1.471	Control
DK1067_108	40.089	4.358	5.133	1.529	1.463	Control
DK1067_109	41.89	5.021	5.78	2.185	1.726	Control
DK1067_110	41.555	4.582	5.244	1.625	1.544	Control
DK1067_111	38.123	4.083	4.724	1.231	1.244	Control
DK1067_112	39.768	4.652	5.328	1.825	1.516	Control
DK1067_113	39.296	4.04	5.001	1.457	1.442	Control
DK1067_114	41.396	4.972	5.93	1.844	1.58	Control
DK1067_115	38.35	4.42	4.878	1.274	1.251	Control
DK1067_116	39.97	4.973	5.649	1.729	1.457	Control
DK1067_117	36.476	4.354	4.908	1.52	1.426	Control
DK1067_118	31.782	4.003	4.465	1.371	1.232	Control
