# Supplementary material for: Evolution of stickleback spines through independent cis-regulatory changes at HOXDB
Source: Nat Ecol Evol. 2022 Sep 1;6(10):1537–52. doi: 10.1038/s41559-022-01855-3 (PMC9525239; doi:10.1038/s41559-022-01855-3)
Supplement: Supplementary file 5 — Spine length measurements of Louisbourg Apeltes fish and genotyping information. [file 41559_2022_1855_MOESM5_ESM.csv]

ID	St-length_1	St-length_2	St-length_3	DS1_1	DS1_2	DS1_3	DS2_1	DS2_2	DS2_3	DS3_1	DS3_2	DS3_3	DS4_1	DS4_2	DS4_3	DS5_1	DS5_2	DS5_3	DS_last_1	DS_last_2	DS_last_3	AS_1	AS_2	AS_3	ID_AQ7	allele1_AQ7	allele2_AQ7	ID_AQ4	allele1_AQ4	allele2_AQ4	ID_AQ5	allele1_AQ5	allele2_AQ5	ID-AQ11	allele1_AQ11	allele2_AQ11	ID-AQ10	allele1_AQ10	allele2_AQ10	ID_AQ1	allele1_AQ1	allele2_AQ1	ID_AQ2	allele1_AQ2	allele2_AQ2	ID_AQ3	allele1_AQ3	allele2_AQ3	ID_AQ8
LA19-1	29.87	29.69	29.66	4.18	4.31	4.32	4.12	4.06	4.07	3.5	3.57	3.6	2.87	2.88	2.83	2.12	1.89	2.14	2.96	2.81	2.89	2.88	2.93	2.94	LA19_1	del	del	LA19_1	s	s	LA19_1	c	c	jw-ja6-7-LA-19-1	362	366	ja1-2-LA-AM-2019-1	181	181	ja4243-LA-19-1	297	304	jwja1011-LA-19-1	297	379	ja2627-LA-19-1	294	294	ja3233-LA-19-1
LA19-2	27.77	26.84	26.94	3.53	NA	3.64	NA	2.99	3.17	NA	2.1	2.08	NA	NA	NA	NA	NA	NA	2.33	2.22	2.24	2.49	2.41	2.35	LA19_2	no	del	LA19_2	b	s	LA19_2	n	n	jw-ja6-7-LA-19-2	357	407	ja1-2-LA-AM-2019-2	181	189	ja4243-LA-19-2	297	304	jwja1011-LA-19-2	297	339	ja2627-LA-19-2	294	311	ja3233-LA-19-2
LA19-3	28.27	27.97	27.86	3.99	3.82	3.86	3.62	3.65	3.67	2.66	2.59	2.62	NA	1.63	1.65	NA	NA	NA	2.45	2.42	2.46	2.74	2.63	2.62	LA19_3	no	del	LA19_3	b	s	LA19_3	n	c	jw-ja6-7-LA-19-3	362	405	ja1-2-LA-AM-2019-3	181	189	ja4243-LA-19-3	304	304	jwja1011-LA-19-3	283	297	ja2627-la-19-3	294	304	ja3233-LA-19-3
LA19-4	35.83	35.23	35.24	4.38	4.35	4.46	4.25	4.4	4.31	3.57	3.56	3.59	2.36	2.26	2.26	NA	NA	NA	2.94	2.96	2.97	3.01	3.03	3	LA19_4	no	del	LA19_4	b	s	LA19_4	n	c	jw-ja6-7-LA-19-4	405	409	ja1-2-LA-AM-2019-4	189	189	ja4243-LA-19-4	297	304	jwja1011-LA-19-4	286	297	ja2627-LA-19-4	294	315	ja3233-LA-19-4
LA19-5	28.21	27.87	27.93	4.78	4.85	4.94	NA	4.65	4.65	4.03	3.86	4.03	2.75	2.92	2.89	NA	NA	NA	3.15	3.1	3.1	3.05	3.23	3.17	LA19_5	del	del	LA19_5	s	s	LA19_5	c	c	jw-ja6-7-LA-19-5	364	388	ja1-2-LA-AM-2019-5	181	181	ja4243-LA-19-5	297	304	jwja1011-LA-19-5	286	363	ja2627-LA-19-5	294	294	ja3233-LA-19-5
LA19-6	29.62	29.02	29.03	3.66	3.68	3.79	3.18	3.3	3.26	2.7	2.69	2.64	1.74	1.63	1.63	NA	NA	NA	2.7	2.63	2.58	2.79	2.65	2.68	LA19_6	no	del	LA19_6	b	s	LA19_6	n	c	jw-ja6-7-LA-19-6	397	407	ja1-2-LA-AM-2019-6	181	189	ja4243-LA-19-6	297	304	jwja1011-LA-19-6	347	355	ja2627-LA-19-6	294	317	ja3233-LA-19-6
LA19-7	29.61	28.8	28.8	NA	4.02	4.14	3.67	3.8	3.8	2.86	3.06	3.07	2.11	2.04	1.98	NA	NA	NA	2.67	2.55	2.57	2.72	2.7	2.74	LA19_7	no	del	LA19_7	s	s	LA19_7	n	c	jw-ja6-7-LA-19-7	405	405	ja1-2-LA-AM-2019-7	189	189	ja4243-LA-19-7	297	304	jwja1011-LA-19-7	347	355	ja2627-LA-19-7	294	294	ja3233-LA-19-7
LA19-8	31.11	30.51	30.55	3.81	4.01	4.04	3.46	3.47	3.59	2.35	2.54	2.45	1.93	1.91	1.89	NA	NA	NA	2.63	2.57	2.61	2.56	2.56	2.54	LA19_8	no	no	LA19_8	b	s	LA19_8	n	n	jw-ja6-7-LA-19-8	376	380	ja1-2-LA-AM-2019-8	181	189	ja4243-LA-19-8	297	304	jwja1011-LA-19-8	303	360	ja2627-LA-19-8	294	315	ja3233-LA-19-8
LA19-9	28.41	28.2	28.14	3.86	3.87	4.04	3.14	3.06	3.11	2.51	2.51	2.51	1.76	1.67	1.67	NA	NA	NA	2.61	2.56	2.58	2.77	2.63	2.74	LA19_9	no	del	LA19_9	s	s	LA19_9	n	c	jw-ja6-7-LA-19-9	382	407	ja1-2-LA-AM-2019-9	189	189	ja4243-LA-19-9	297	297	jwja1011-LA-19-9	297	347	ja2627-LA-19-9	294	294	ja3233-LA-19-9
LA19-10	30.2	29.54	29.51	4.67	4.66	4.67	4.05	4.08	4.08	NA	2.89	2.9	1.86	2.02	2.08	NA	NA	NA	2.89	3.01	2.98	3.14	3.05	3.1	LA19_10	no	del	LA19_10	b	s	LA19_10	n	c	jw-ja6-7-LA-19-10	362	407	ja1-2-LA-AM-2019-10	181	189	ja4243-LA-19-10	297	297	jwja1011-LA-19-10	297	351	ja2627-LA-19-10	294	311	ja3233-LA-19-10
LA19-11	28.38	27.98	27.67	3.95	3.87	3.93	3.5	3.49	3.42	2.67	2.73	2.92	1.86	1.83	1.74	NA	NA	NA	2.78	2.83	2.63	2.56	2.47	2.48	LA19_11	no	del	LA19_11	b	s	LA19_11	n	c	jw-ja6-7-LA-19-11	368	430	ja1-2-LA-AM-2019-11	181	189	ja4243-LA-19-11	297	297	jwja1011-LA-19-11	303	355	ja2627-LA-19-11	294	315	ja3233-LA-19-11
LA19-12	30.56	30.56	30.28	4.23	4.2	4.21	4.12	4.12	4.12	3.48	3.4	3.4	2.11	2.21	2.12	NA	NA	NA	2.58	2.52	2.6	2.96	3	2.99	LA19_12	no	del	LA19_12	b	s	LA19_12	n	c	jw-ja6-7-LA-19-12	382	417	ja1-2-LA-AM-2019-12	189	189	ja4243-LA-19-12	297	297	jwja1011-LA-19-12	297	303	ja2627-LA-19-12	294	315	ja3233-LA-19-12
LA19-13	28.29	28.1	28.02	4.06	4.05	4.04	3.81	3.84	3.86	2.75	2.87	2.91	1.92	1.8	1.8	NA	NA	NA	2.56	2.39	2.5	2.56	2.57	2.54	LA19_13	no	no	LA19_13	b	s	LA19_13	n	n	jw-ja6-7-LA-19-13	362	380	ja1-2-LA-AM-2019-13	189	189	ja4243-LA-19-13	297	304	jwja1011-LA-19-13	297	355	ja2627-LA-19-13	294	311	ja3233-LA-19-13
LA19-14	29.94	29.07	29.01	4.42	4.41	4.45	4.34	4.25	4.27	3.76	3.77	3.8	2.62	2.65	2.65	NA	NA	NA	2.86	2.96	2.9	2.99	2.92	2.99	LA19_14	no	del	LA19_14	b	s	LA19_14	n	c	jw-ja6-7-LA-19-14	372	432	ja1-2-LA-AM-2019-14	181	181	ja4243-LA-19-14	297	304	jwja1011-LA-19-14	297	321	ja2627-LA-19-14	288	298	ja3233-LA-19-14
LA19-15	28.86	28.04	28.2	4.18	4.12	4.2	3.76	3.75	3.72	3.05	3.23	3.19	2.54	2.36	2.31	NA	NA	NA	2.51	2.64	2.74	2.82	2.68	2.67	LA19_15	del	del	LA19_15	s	s	LA19_15	c	c	jw-ja6-7-LA-19-15	388	391	ja1-2-LA-AM-2019-15	181	181	ja4243-LA-19-15	297	304	jwja1011-LA-19-15	286	343	ja2627-LA-19-15	294	294	ja3233-LA-19-15
LA19-16	30.06	29.43	29.32	4.35	4.34	4.32	4.3	4.22	4.19	3.54	3.61	3.56	2.57	2.57	2.46	NA	NA	NA	2.74	2.79	2.9	2.84	2.79	2.78	LA19_16	no	del	LA19_16	s	s	LA19_16	n	c	jw-ja6-7-LA-19-16	366	366	ja1-2-LA-AM-2019-16	181	181	ja4243-LA-19-16	297	297	jwja1011-LA-19-16	351	373	ja2627-LA-19-16	294	294	ja3233-LA-19-16
LA19-17	26.66	26.15	26.16	3.92	3.94	4.03	3.53	3.5	3.48	3.15	3.18	3.17	2.14	2.03	2.14	NA	NA	NA	NA	2.61	2.77	2.63	2.53	2.54	LA19_17	del	del	LA19_17	s	s	LA19_17	c	c	jw-ja6-7-LA-19-17	362	391	ja1-2-LA-AM-2019-17	181	181	ja4243-LA-19-17	304	304	jwja1011-LA-19-17	286	297	ja2627-LA-19-17	294	294	ja3233-LA-19-17
LA19-18	29.17	29.07	28.86	4.25	4.29	4.35	3.61	3.76	3.72	2.96	3.02	3.01	1.94	1.9	1.84	NA	NA	NA	2.72	2.74	2.73	2.86	2.84	2.86	LA19_18	del	del	LA19_18	s	s	LA19_18	c	c	jw-ja6-7-LA-19-18	362	401	ja1-2-LA-AM-2019-18	181	181	ja4243-LA-19-18	297	297	jwja1011-LA-19-18	297	373	ja2627-LA-19-18	294	294	ja3233-LA-19-18
LA19-19	29.28	29.3	29.32	4.37	4.35	4.33	3.74	3.77	3.79	3.11	3.14	3.14	2.24	2.38	2.37	NA	NA	NA	2.69	2.71	2.72	3.01	2.85	2.87	LA19_19	del	del	LA19_19	s	s	LA19_19	c	c	jw-ja6-7-LA-19-19	362	391	ja1-2-LA-AM-2019-19	181	181	ja4243-LA-19-19	297	304	jwja1011-LA-19-19	286	317	ja2627-LA-19-19	294	294	ja3233-LA-19-19
LA19-20	30.05	29.51	29.27	4.3	4.32	4.43	4.14	4.23	4.3	3.45	3.43	3.52	NA	2.47	2.54	NA	NA	NA	NA	2.9	2.91	2.94	2.93	2.91	LA19_20	del	del	LA19_20	s	s	LA19_20	c	c	jw-ja6-7-LA-19-20	362	403	ja1-2-LA-AM-2019-20	181	189	ja4243-LA-19-20	297	304	jwja1011-LA-19-20	286	297	ja2627-LA-19-20	294	294	ja3233-LA-19-20
LA19-21	28.12	27.5	27.3	4.51	4.47	4.5	3.89	3.86	3.89	3.06	3.07	3.11	2.09	2.1	2.06	NA	NA	NA	2.78	2.67	2.76	2.7	2.69	2.68	LA19_21	no	del	LA19_21	b	s	LA19_21	n	c	jw-ja6-7-LA-19-21	362	380	ja1-2-LA-AM-2019-21	181	189	ja4243-LA-19-21	297	297	jwja1011-LA-19-21	303	363	ja2627-LA-19-21	294	315	ja3233-LA-19-21
LA19-22	29.57	29.1	29.06	4.26	4.28	4.25	3.91	3.95	3.98	2.98	3.04	2.99	1.81	1.83	1.74	NA	NA	NA	2.72	2.83	2.86	2.68	2.67	2.67	LA19_22	no	no	LA19_22	b	b	LA19_22	n	n	jw-ja6-7-LA-19-22	362	405	ja1-2-LA-AM-2019-22	189	189	ja4243-LA-19-22	297	304	jwja1011-LA-19-22	297	297	ja2627-LA-19-22	311	311	ja3233-LA-19-22
LA19-23	26.65	26.72	26.6	3.73	3.77	3.86	3.55	3.46	3.4	2.47	2.43	2.41	1.25	1.31	1.26	NA	NA	NA	2.26	2.27	2.32	2.38	2.25	2.27	LA19_23	no	no	LA19_23	b	b	LA19_23	n	n	jw-ja6-7-LA-19-23	372	405	ja1-2-LA-AM-2019-23	181	189	ja4243-LA-19-23	304	304	jwja1011-LA-19-23	297	321	ja2627-LA-19-23	298	311	ja3233-LA-19-23
LA19-24	29.69	29.56	29.24	4.18	4.27	4.29	4.08	4.14	4.1	3.41	3.38	3.34	2.5	2.39	2.55	NA	NA	NA	2.66	2.73	2.75	2.9	2.92	2.91	LA19_24	del	del	LA19_24	s	s	LA19_24	c	c	jw-ja6-7-LA-19-24	407	438	ja1-2-LA-AM-2019-24	181	189	ja4243-LA-19-24	297	297	jwja1011-LA-19-24	297	355	ja2627-LA-19-24	294	294	ja3233-LA-19-24
LA19-25	28.93	28.61	28.5	NA	4.06	4.18	3.69	3.56	3.49	2.78	2.99	2.81	1.73	1.64	1.77	NA	NA	NA	2.49	2.44	2.48	2.4	2.42	2.44	LA19_25	no	del	LA19_25	b	s	LA19_25	n	c	jw-ja6-7-LA-19-25	362	380	ja1-2-LA-AM-2019-25	181	189	ja4243-LA-19-25	297	297	jwja1011-LA-19-25	297	334	ja2627-LA-19-25	294	294	ja3233-LA-19-25
LA19-26	30.1	29.97	29.83	4.36	4.29	4.35	3.96	3.92	3.89	2.66	2.64	2.62	NA	NA	NA	NA	NA	NA	2.39	2.44	2.45	2.53	2.54	2.54	LA19_26	no	del	LA19_26	b	s	LA19_26	n	c	jw-ja6-7-LA-19-26	407	411	ja1-2-LA-AM-2019-26	189	189	ja4243-LA-19-26	297	304	jwja1011-LA-19-26	297	347	ja2627-LA-19-26	294	311	ja3233-LA-19-26
LA19-27	30.61	29.75	29.83	4.62	4.78	4.58	3.83	3.83	3.88	2.72	2.7	2.74	NA	NA	NA	NA	NA	NA	2.72	2.67	2.74	2.85	2.77	2.77	LA19_27	no	del	LA19_27	b	s	LA19_27	n	c	jw-ja6-7-LA-19-27	362	382	ja1-2-LA-AM-2019-27	181	189	ja4243-LA-19-27	297	304	jwja1011-LA-19-27	297	303	ja2627-LA-19-27	294	315	ja3233-LA-19-27
LA19-28	29.28	28.95	28.82	3.74	3.74	3.78	3.08	3.11	3.06	2.01	1.94	1.93	NA	NA	NA	NA	NA	NA	NA	2.6	2.62	2.59	2.54	2.53	LA19_28	no	del	LA19_28	b	s	LA19_28	n	c	jw-ja6-7-LA-19-28	362	380	ja1-2-LA-AM-2019-28	181	189	ja4243-LA-19-28	297	297	jwja1011-LA-19-28	307	355	ja2627-LA-19-28	294	315	ja3233-LA-19-28
LA19-29	28.35	28.26	27.96	4.46	4.51	4.69	3.94	3.78	3.83	2.54	2.52	2.46	NA	NA	NA	NA	NA	NA	2.56	2.65	2.66	2.81	2.79	2.78	NA	NA	NA	NA	NA	NA	NA	NA	NA	NA	NA	NA	NA	NA	NA	NA	NA	NA	NA	NA	NA	NA	NA	NA	NA
LA19-30	25.11	24.66	24.59	3.39	3.38	3.4	3.02	3	3.08	2.11	2.13	2.12	NA	NA	NA	NA	NA	NA	2.11	2.19	2.17	2.3	2.23	2.25	LA19_30	no	del	LA19_30	b	s	LA19_30	n	c	jw-ja6-7-LA-19-30	362	409	ja1-2-LA-AM-2019-30	181	189	ja4243-LA-19-30	297	304	jwja1011-LA-19-30	297	355	ja2627-LA-19-30	294	315	ja3233-LA-19-30
LA19-31	30.97	30.38	30.43	4.01	3.86	3.98	3.45	3.47	3.43	2.49	2.47	2.47	NA	NA	NA	NA	NA	NA	2.81	2.83	2.8	2.78	2.76	2.76	LA19_31	no	del	LA19_31	s	s	LA19_31	c	c	jw-ja6-7-LA-19-31	362	362	ja1-2-LA-AM-2019-31	181	181	ja4243-LA-19-31	297	297	jwja1011-LA-19-31	351	363	ja2627-LA-19-31	294	294	ja3233-LA-19-31
LA19-32	29.13	28.66	28.61	4.18	4.08	4.14	3.55	3.74	3.7	2.4	2.42	2.35	NA	NA	NA	NA	NA	NA	2.52	2.5	2.53	2.56	2.59	2.61	LA19_32	no	no	LA19_32	b	b	LA19_32	n	n	jw-ja6-7-LA-19-32	362	362	ja1-2-LA-AM-2019-32	189	189	ja4243-LA-19-32	304	304	jwja1011-LA-19-32	297	297	ja2627-LA-19-32	311	311	ja3233-LA-19-32
LA19-33	29.46	29.1	29.01	4.37	4.25	4.28	3.84	3.87	3.77	2.55	2.44	2.44	NA	NA	NA	NA	NA	NA	2.66	2.67	2.67	2.7	2.75	2.69	LA19_33	no	no	LA19_33	b	s	LA19_33	n	n	jw-ja6-7-LA-19-33	380	407	ja1-2-LA-AM-2019-33	189	189	ja4243-LA-19-33	297	297	jwja1011-LA-19-33	297	355	ja2627-LA-19-33	294	311	ja3233-LA-19-33
LA19-34	31.65	31.13	31.02	4.49	4.55	4.59	4.29	4.28	4.21	3.26	3.24	3.24	NA	NA	NA	NA	NA	NA	3.01	3.04	3.02	3.09	3.08	3.07	LA19_34	no	no	LA19_34	b	b	LA19_34	n	n	jw-ja6-7-LA-19-34	382	409	ja1-2-LA-AM-2019-34	189	189	ja4243-LA-19-34	297	304	jwja1011-LA-19-34	297	303	ja2627-LA-19-34	311	315	ja3233-LA-19-34
LA19-35	30.27	29.88	29.75	4.16	4.31	4.37	3.93	3.93	4.02	2.8	2.76	2.86	NA	NA	NA	NA	NA	NA	2.59	2.48	2.6	2.71	2.68	2.66	LA19_35	no	no	LA19_35	b	s	LA19_35	n	n	jw-ja6-7-LA-19-35	380	382	ja1-2-LA-AM-2019-35	189	189	ja4243-LA-19-35	297	297	jwja1011-LA-19-35	303	303	ja2627-LA-19-35	315	317	ja3233-LA-19-35
LA19-36	29.21	28.92	28.81	3.7	3.67	3.82	3.35	3.39	3.36	2.33	NA	2.26	NA	NA	NA	NA	NA	NA	2.5	2.44	2.52	2.59	2.46	2.51	LA19_36	no	no	LA19_36	b	b	LA19_36	n	n	jw-ja6-7-LA-19-36	380	380	ja1-2-LA-AM-2019-36	189	189	ja4243-LA-19-36	297	297	jwja1011-LA-19-36	303	303	ja2627-LA-19-36	315	315	ja3233-LA-19-36
LA19-37	30.86	30.51	30.06	4.05	3.86	3.92	3.72	3.71	3.72	2.22	2.37	2.36	NA	NA	NA	NA	NA	NA	2.6	2.72	2.59	2.59	2.6	2.64	LA19_37	no	no	LA19_37	b	b	LA19_37	n	n	jw-ja6-7-LA-19-37	405	407	ja1-2-LA-AM-2019-37	189	189	ja4243-LA-19-37	297	297	jwja1011-LA-19-37	297	297	ja2627-LA-19-37	311	313	ja3233-LA-19-37
LA19-38	28.79	28.04	28.22	4.74	4.79	4.85	4.32	4.33	4.33	2.81	2.76	2.84	NA	NA	NA	NA	NA	NA	3.22	3.26	3.3	3.19	3.2	3.22	LA19_38	no	del	LA19_38	b	s	LA19_38	n	c	jw-ja6-7-LA-19-38	362	407	ja1-2-LA-AM-2019-38	181	189	ja4243-LA-19-38	297	304	jwja1011-LA-19-38	297	330	ja2627-LA-19-38	294	311	ja3233-LA-19-38
LA19-39	31.4	30.79	30.75	4.01	4.06	4.11	3.55	3.54	3.54	2.62	2.63	2.63	NA	NA	NA	NA	NA	NA	2.36	2.41	2.38	2.38	2.34	2.35	LA19_39	no	del	LA19_39	b	s	LA19_39	n	c	jw-ja6-7-LA-19-39	393	401	ja1-2-LA-AM-2019-39	181	189	ja4243-LA-19-39	297	297	jwja1011-LA-19-39	297	373	ja2627-LA-19-39	294	319	ja3233-LA-19-39
LA19-40	27.46	26.61	26.55	3.83	3.78	3.9	3.29	3.24	3.42	2.15	2.14	2.05	NA	NA	NA	NA	NA	NA	2.55	2.63	2.63	2.55	2.49	2.47	LA19_40	no	del	LA19_40	b	s	LA19_40	n	c	jw-ja6-7-LA-19-40	386	397	ja1-2-LA-AM-2019-40	189	189	ja4243-LA-19-40	304	304	jwja1011-LA-19-40	297	360	ja2627-LA-19-40	294	311	ja3233-LA-19-40
LA19_41	27.99	27.93	27.43	3.86	4.01	4.01	3.75	3.86	3.75	3.08	3.18	3.17	2.05	2.06	2.09	1.45	1.53	1.59	2.56	2.57	2.55	2.93	2.87	2.93	LA19-41	del	del	LA19-41	s	s	LA19-41	c	c	ja6-7-la-19-41	366	391	jw-ja1-2-la-19-41	181	181	4243-la-19-41	297	304	jw-ja10-11-la-19-41	286	379	2627-la-19-41	294	294	3233-la-19-41
LA19_42	26.65	25.96	26.19	3.62	3.75	3.76	3.49	3.56	3.54	2.95	3.01	3.03	NA	2.51	2.63	1.76	1.59	1.59	2.61	2.64	2.61	NA	2.87	2.85	LA19-42	del	del	LA19-42	s	s	LA19-42	c	c	ja6-7-la-19-42	362	388	jw-ja1-2-la-19-42	181	181	4243-la-19-42	297	304	jw-ja10-11-la-19-42	286	363	2627-la-19-42	294	294	3233-la-19-42
LA19_43	31.64	31.24	31.33	NA	NA	NA	NA	NA	NA	3.98	4.11	4.15	2.97	3.08	3.26	2.06	2.07	2.08	3.06	3.11	3.17	NA	3.21	3.23	LA19-43	del	del	LA19-43	s	s	LA19-43	c	c	ja6-7-la-19-43	362	399	jw-ja1-2-la-19-43	181	181	4243-la-19-43	297	304	jw-ja10-11-la-19-43	297	297	2627-la-19-43	294	294	3233-la-19-43
LA19_44	42.07	41.45	41.45	5.59	5.58	5.64	5.03	4.92	4.96	4.17	4.05	4.04	2.88	2.76	2.79	NA	NA	NA	3.48	3.42	3.48	3.54	3.53	3.61	LA19-44	del	del	LA19-44	s	s	LA19-44	c	c	ja6-7-la-19-44	393	409	jw-ja1-2-la-19-44	181	189	4243-la-19-44	297	304	jw-ja10-11-la-19-44	286	297	2627-la-19-44	294	294	3233-la-19-44
LA19_45	40.65	40.42	40.61	5.12	5.06	5.27	4.73	4.77	4.81	3.52	3.47	3.51	2.33	2.31	2.32	NA	NA	NA	3.1	3.09	3.08	3.33	3.34	3.34	LA19-45	no	del	LA19-45	b	s	LA19-45	n	n	ja6-7-la-19-45	362	407	jw-ja1-2-la-19-45	181	189	4243-la-19-45	297	304	jw-ja10-11-la-19-45	297	347	2627-la-19-45	294	311	3233-la-19-45
LA19_46	36.6	36.04	36.02	4.72	4.71	4.75	4.57	4.69	4.65	3.73	3.7	3.6	2.45	2.47	2.41	NA	NA	NA	2.72	2.79	2.75	2.81	2.85	2.86	LA19-46	del	del	LA19-46	s	s	LA19-46	c	c	ja6-7-la-19-46	362	415	jw-ja1-2-la-19-46	181	181	4243-la-19-46	304	304	jw-ja10-11-la-19-46	286	297	2627-la-19-46	294	294	3233-la-19-46
LA19_47	29.94	29.51	29.5	4.27	4.24	4.34	4.04	4.14	4.08	3.3	3.28	3.35	2.24	2.28	2.3	NA	NA	NA	2.77	2.76	2.75	2.58	2.58	2.63	LA19-47	no	del	LA19-47	s	s	LA19-47	n	c	ja6-7-la-19-47	376	388	jw-ja1-2-la-19-47	181	181	4243-la-19-47	297	304	jw-ja10-11-la-19-47	303	357	2627-la-19-47	294	294	3233-la-19-47
LA19_48	31.39	30.85	31.05	4.74	4.74	NA	4.17	4.51	4.34	3.42	3.52	3.48	2.48	2.45	2.45	NA	NA	NA	2.99	3	3.02	3.04	3.14	3.18	LA19-48	del	del	LA19-48	s	s	LA19-48	c	c	ja6-7-la-19-48	362	393	jw-ja1-2-la-19-48	181	181	4243-la-19-48	297	304	jw-ja10-11-la-19-48	286	297	2627-la-19-48	294	294	3233-la-19-48
LA19_49	39.09	38.12	38.63	NA	NA	NA	4.65	4.59	4.59	4.01	4.11	4.05	2.76	2.75	2.76	NA	NA	NA	NA	NA	NA	2.77	2.72	2.75	LA19-49	no	del	LA19-49	b	s	LA19-49	n	c	ja6-7-la-19-49	366	405	jw-ja1-2-la-19-49	181	189	4243-la-19-49	297	304	jw-ja10-11-la-19-49	297	339	2627-la-19-49	294	311	3233-la-19-49
LA19_50	39	38.42	38.17	4.76	4.81	4.75	4.32	4.33	4.49	3.25	3.29	3.3	2.36	2.38	2.4	NA	NA	NA	3.15	3.13	3.15	3.28	3.37	3.35	LA19-50	no	del	LA19-50	b	s	LA19-50	n	c	ja6-7-la-19-50	388	405	jw-ja1-2-la-19-50	181	189	4243-la-19-50	297	304	jw-ja10-11-la-19-50	286	297	2627-la-19-50	294	294	3233-la-19-50
LA19_51	40.52	40.19	39.81	NA	NA	NA	4.56	4.69	4.63	3.09	3.32	3.26	NA	2	2.01	NA	NA	NA	3.49	3.37	3.29	3.27	3.18	3.39	LA19-51	no	del	LA19-51	b	s	LA19-51	n	c	ja6-7-la-19-51	366	405	jw-ja1-2-la-19-51	181	189	4243-la-19-51	297	304	jw-ja10-11-la-19-51	297	379	2627-la-19-51	294	311	3233-la-19-51
LA19_52	35.89	35.17	35.44	NA	NA	NA	4.51	4.46	4.44	3.82	3.71	3.77	2.7	2.68	2.65	NA	NA	NA	2.98	2.87	2.98	2.9	2.77	2.81	LA19-52	del	del	LA19-52	s	s	LA19-52	c	c	ja6-7-la-19-52	388	405	jw-ja1-2-la-19-52	181	189	4243-la-19-52	304	304	jw-ja10-11-la-19-52	286	351	2627-la-19-52	294	294	3233-la-19-52
LA19_53	29.65	29.33	29.22	4.22	4.25	4.43	3.97	4.07	4.12	3.01	3.21	3.17	1.85	1.91	1.97	NA	NA	NA	2.92	3	3.03	3.01	3.02	2.95	LA19-53	del	del	LA19-53	s	s	LA19-53	c	c	ja6-7-la-19-53	366	366	jw-ja1-2-la-19-53	181	181	4243-la-19-53	297	297	jw-ja10-11-la-19-53	355	355	2627-la-19-53	294	294	3233-la-19-53
LA19_54	38.48	38.3	38.01	NA	NA	NA	4.71	4.72	4.62	3.24	3.3	3.34	NA	NA	NA	NA	NA	NA	2.98	2.94	3.02	2.91	2.98	3.01	LA19-54	no	del	LA19-54	s	s	LA19-54	n	c	ja6-7-la-19-54	362	411	jw-ja1-2-la-19-54	181	189	4243-la-19-54	304	304	jw-ja10-11-la-19-54	297	297	2627-la-19-54	294	311	3233-la-19-54
LA19_55	31.79	31.06	31.09	4.7	4.78	4.73	4.46	4.45	4.42	3.7	3.51	3.65	2.58	2.54	2.43	NA	NA	NA	2.71	2.82	2.88	2.84	2.81	2.85	LA19-55	del	del	LA19-55	s	s	LA19-55	c	c	ja6-7-la-19-55	366	376	jw-ja1-2-la-19-55	181	181	4243-la-19-55	297	304	jw-ja10-11-la-19-55	286	392	2627-la-19-55	294	294	3233-la-19-55
LA19_56	30.93	30.45	30.62	4.13	4.31	4.2	4.24	4.24	4.3	3.85	3.82	3.88	2.69	2.72	2.75	NA	NA	NA	2.88	2.96	NA	3.18	3.1	3.14	LA19-56	no	del	LA19-56	b	s	LA19-56	n	c	ja6-7-la-19-56	380	409	jw-ja1-2-la-19-56	189	189	4243-la-19-56	297	297	jw-ja10-11-la-19-56	297	303	2627-la-19-56	298	315	3233-la-19-56
LA19_57	35.28	34.72	34.88	4.73	4.74	4.74	4.16	4.1	4.36	2.72	2.7	2.7	NA	NA	NA	NA	NA	NA	3.17	3.1	3.18	2.96	2.89	2.93	LA19-57	no	no	LA19-57	b	b	LA19-57	n	n	ja6-7-la-19-57	401	407	jw-ja1-2-la-19-57	189	189	4243-la-19-57	297	304	jw-ja10-11-la-19-57	297	297	2627-la-19-57	311	311	3233-la-19-57
LA19_58	35.33	34.82	34.87	5.4	5.51	5.36	NA	4.78	4.82	3.22	3.36	3.38	NA	NA	NA	NA	NA	NA	3.27	3.35	3.36	NA	3.57	3.38	LA19-58	no	del	LA19-58	b	s	LA19-58	n	c	ja6-7-la-19-58	362	407	jw-ja1-2-la-19-58	181	189	4243-la-19-58	297	297	jw-ja10-11-la-19-58	297	297	2627-la-19-58	294	311	3233-la-19-58
LA19_59	40.68	40.04	40.27	5.05	5.04	5.09	4.92	4.9	4.89	3.5	3.52	3.52	NA	NA	NA	NA	NA	NA	3.14	3.07	3.11	NA	2.94	2.95	LA19-59	no	del	LA19-59	b	s	LA19-59	n	c	ja6-7-la-19-59	364	380	jw-ja1-2-la-19-59	181	189	4243-la-19-59	297	297	jw-ja10-11-la-19-59	297	363	2627-la-19-59	294	315	3233-la-19-59
LA19_60	33.85	33.59	33.75	4.54	4.55	4.59	NA	4	3.98	2.61	2.58	2.64	NA	NA	NA	NA	NA	NA	2.9	2.86	2.88	NA	3.08	3.15	LA19-60	no	no	LA19-60	b	b	LA19-60	n	n	ja6-7-la-19-60	362	380	jw-ja1-2-la-19-60	189	189	4243-la-19-60	297	304	jw-ja10-11-la-19-60	297	303	2627-la-19-60	311	315	3233-la-19-60
LA19_61	38.56	38.06	38.09	5.22	5	5.09	4.43	4.45	4.43	3.16	3.18	3.08	NA	NA	NA	NA	NA	NA	3.31	3.35	3.38	3.48	3.42	3.45	LA19-61	no	no	LA19-61	b	b	LA19-61	n	n	ja6-7-la-19-61	382	403	jw-ja1-2-la-19-61	189	189	4243-la-19-61	297	304	jw-ja10-11-la-19-61	297	303	2627-la-19-61	311	315	3233-la-19-61
LA19_62	32.66	32.48	32.48	5.03	4.94	4.97	4.56	4.59	4.59	3.51	3.55	3.4	NA	NA	NA	NA	NA	NA	3.42	3.55	3.42	NA	3.41	3.4	LA19-62	no	del	LA19-62	b	s	LA19-62	n	c	ja6-7-la-19-62	403	407	jw-ja1-2-la-19-62	189	189	4243-la-19-62	297	304	jw-ja10-11-la-19-62	286	297	2627-la-19-62	294	311	3233-la-19-62
LA19_63	33.78	33.61	33.7	5.14	5.3	5.3	4.38	4.5	4.33	3.15	3.33	3.28	NA	NA	NA	NA	NA	NA	3.21	3.26	3.31	3.48	3.4	3.44	LA19-63	no	no	LA19-63	b	b	LA19-63	n	n	ja6-7-la-19-63	362	405	jw-ja1-2-la-19-63	189	189	4243-la-19-63	304	304	jw-ja10-11-la-19-63	297	297	2627-la-19-63	311	311	3233-la-19-63
LA19_64	35.9	35.6	35.56	5.12	5.1	5.21	4.3	4.29	4.18	2.44	2.46	2.51	NA	NA	NA	NA	NA	NA	2.85	2.88	2.86	NA	2.79	2.83	LA19-64	no	no	LA19-64	b	s	LA19-64	n	n	ja6-7-la-19-64	366	409	jw-ja1-2-la-19-64	181	189	4243-la-19-64	297	304	jw-ja10-11-la-19-64	297	351	2627-la-19-64	294	311	3233-la-19-64
LA19_65	37.31	36.73	36.68	4.94	4.85	4.97	4.2	4.18	4.14	2.58	NA	2.66	NA	NA	NA	NA	NA	NA	2.54	2.63	2.6	2.75	2.76	2.78	LA19-65	no	del	LA19-65	b	s	LA19-65	n	c	ja6-7-la-19-65	362	407	jw-ja1-2-la-19-65	181	189	4243-la-19-65	297	304	jw-ja10-11-la-19-65	286	297	2627-la-19-65	294	311	3233-la-19-65
LA19_66	32.43	32.02	31.8	NA	NA	NA	4.31	4.22	4.28	3.42	3.34	3.33	NA	NA	NA	NA	NA	NA	3.63	3.7	3.59	3.57	3.54	3.61	LA19-66	no	del	LA19-66	b	s	LA19-66	n	c	ja6-7-la-19-66	362	407	jw-ja1-2-la-19-66	181	189	4243-la-19-66	297	297	jw-ja10-11-la-19-66	297	297	2627-la-19-66	294	311	3233-la-19-66
LA19_67	32.63	32.19	32.12	NA	4.82	4.76	4.22	4.21	4.22	3.07	2.96	3.04	NA	NA	NA	NA	NA	NA	2.93	2.94	2.96	3.12	3.1	3.14	LA19-67	no	del	LA19-67	b	s	LA19-67	n	c	ja6-7-la-19-67	380	407	jw-ja1-2-la-19-67	189	189	4243-la-19-67	297	297	jw-ja10-11-la-19-67	297	303	2627-la-19-67	294	311	3233-la-19-67
LA19_68	38	37.72	37.52	5.21	5.15	5.12	4.79	4.76	4.72	3.09	3.12	3.05	NA	NA	NA	NA	NA	NA	3.07	3.09	3.08	2.92	2.92	2.93	LA19-68	no	no	LA19-68	b	s	LA19-68	n	n	ja6-7-la-19-68	380	380	jw-ja1-2-la-19-68	189	189	4243-la-19-68	297	304	jw-ja10-11-la-19-68	297	347	2627-la-19-68	294	311	3233-la-19-68
LA19_69	30.93	30.47	30.21	4.25	4.22	4.2	4.2	3.98	4.05	3.08	NA	3.06	NA	NA	NA	NA	NA	NA	2.81	2.83	2.87	2.87	2.84	2.89	LA19-69	del	del	LA19-69	s	s	LA19-69	c	c	ja6-7-la-19-69	362	366	jw-ja1-2-la-19-69	181	181	4243-la-19-69	297	297	jw-ja10-11-la-19-69	286	360	2627-la-19-69	294	294	3233-la-19-69
LA19_70	35.19	34.89	34.85	4.67	4.68	4.66	3.95	4	3.99	2.8	2.76	2.75	NA	NA	NA	NA	NA	NA	2.6	2.59	2.6	2.44	2.45	2.49	LA19-70	no	del	LA19-70	b	s	LA19-70	n	c	ja6-7-la-19-70	380	393	jw-ja1-2-la-19-70	181	189	4243-la-19-70	297	297	jw-ja10-11-la-19-70	297	303	2627-la-19-70	294	317	3233-la-19-70
LA19_71	33.06	32.58	32.69	5.4	5.48	5.5	4.56	4.58	4.49	3.4	3.41	3.36	NA	NA	NA	NA	NA	NA	3.49	3.42	3.42	3.32	3.35	3.31	LA19-71	no	no	LA19-71	b	s	LA19-71	n	n	ja6-7-la-19-71	380	425	jw-ja1-2-la-19-71	189	189	4243-la-19-71	297	297	jw-ja10-11-la-19-71	303	351	2627-la-19-71	294	315	3233-la-19-71
LA19_72	27.44	27.15	27.12	3.81	3.73	3.8	3.43	3.34	3.39	2.09	2.07	2.23	NA	NA	NA	NA	NA	NA	2.78	2.84	2.93	2.82	2.73	2.85	LA19-72	no	no	LA19-72	b	b	LA19-72	n	n	ja6-7-la-19-72	380	407	jw-ja1-2-la-19-72	189	189	4243-la-19-72	297	297	jw-ja10-11-la-19-72	297	297	2627-la-19-72	311	317	3233-la-19-72
LA19_73	37.33	37.31	37.64	5.11	5.23	5.28	4.58	4.57	4.58	3.46	3.41	3.43	2.34	2.32	2.33	NA	NA	NA	3.32	3.17	3.11	3.29	3.29	3.28	LA19-73	no	del	LA19-73	b	s	LA19-73	n	c	ja6-7-la-19-73	393	428	jw-ja1-2-la-19-73	181	189	4243-la-19-73	297	297	jw-ja10-11-la-19-73	297	297	2627-la-19-73	294	313	3233-la-19-73
LA19_74	28.8	29.25	29.04	4.69	4.65	4.8	4.05	4.17	4.16	3.05	3.27	3.22	2.05	2.18	2.09	NA	NA	NA	3.03	2.95	3.07	3.2	3.26	3.21	LA19-74	del	del	LA19-74	s	s	LA19-74	c	c	ja6-7-la-19-74	393	405	jw-ja1-2-la-19-74	181	189	4243-la-19-74	304	304	jw-ja10-11-la-19-74	286	363	2627-la-19-74	294	294	3233-la-19-74
LA19_75	29.17	29.36	29.09	4.07	3.91	4.01	3.98	4	4.07	3.17	3.17	3.3	2.12	1.94	2	NA	NA	NA	2.96	2.84	2.94	2.86	2.86	2.87	LA19-75	no	no	LA19-75	b	b	LA19-75	n	n	ja6-7-la-19-75	366	405	jw-ja1-2-la-19-75	181	189	4243-la-19-75	297	297	jw-ja10-11-la-19-75	297	297	2627-la-19-75	311	315	3233-la-19-75
LA19_76	37.46	37.72	37.85	4.87	4.93	4.96	4.81	4.83	4.88	3.84	4.02	4.01	2.3	2.27	2.33	NA	NA	NA	3.15	3.21	3.28	3.34	3.4	3.38	LA19-76	no	del	LA19-76	b	s	LA19-76	n	c	ja6-7-la-19-76	399	411	jw-ja1-2-la-19-76	189	189	4243-la-19-76	297	297	jw-ja10-11-la-19-76	297	297	2627-la-19-76	294	315	3233-la-19-76
LA19_77	29.79	29.79	29.78	4.81	4.77	4.95	4.52	4.7	4.71	NA	NA	NA	2.56	2.51	2.52	NA	NA	NA	3.28	3.41	3.3	3.41	3.35	3.35	LA19-77	no	del	LA19-77	b	s	LA19-77	n	c	ja6-7-la-19-77	391	393	jw-ja1-2-la-19-77	181	189	4243-la-19-77	297	304	jw-ja10-11-la-19-77	286	286	2627-la-19-77	294	338	3233-la-19-77
LA19_78	39.8	39.54	39.61	5.84	5.95	5.71	5.5	5.52	5.53	3.96	4.1	3.94	3.1	3.28	3.3	NA	NA	NA	3.23	3.26	3.26	3.38	3.38	3.38	LA19-78	no	del	LA19-78	b	s	LA19-78	n	c	ja6-7-la-19-78	380	393	jw-ja1-2-la-19-78	181	189	4243-la-19-78	297	304	jw-ja10-11-la-19-78	303	351	2627-la-19-78	294	321	3233-la-19-78
LA19_79	28.42	28.27	28.07	NA	NA	NA	3.68	3.73	3.71	3.03	3	3.07	2.4	2.45	2.45	NA	NA	NA	2.93	2.99	2.97	3.17	3.27	3.2	LA19-79	del	del	LA19-79	s	s	LA19-79	c	c	ja6-7-la-19-79	362	388	jw-ja1-2-la-19-79	181	181	4243-la-19-79	304	304	jw-ja10-11-la-19-79	286	297	2627-la-19-79	294	294	3233-la-19-79
LA19_80	38.48	38.44	38.83	4.91	5.03	4.93	4.6	4.45	4.4	3.09	3.09	3.11	1.97	1.98	1.95	NA	NA	NA	2.97	2.93	2.96	2.95	3.03	2.91	LA19-80	no	no	LA19-80	b	s	LA19-80	n	n	ja6-7-la-19-80	376	407	jw-ja1-2-la-19-80	181	189	4243-la-19-80	297	304	jw-ja10-11-la-19-80	297	363	2627-la-19-80	294	311	3233-la-19-80
LA19_81	29.86	29.84	29.92	4.68	4.52	4.75	4.3	4.27	4.34	NA	3.86	3.86	2.37	2.48	2.42	NA	NA	NA	2.98	2.98	3.16	3.22	3.24	3.29	LA19-81	del	del	LA19-81	s	s	LA19-81	c	c	ja6-7-la-19-81	362	362	jw-ja1-2-la-19-81	181	181	4243-la-19-81	297	297	jw-ja10-11-la-19-81	297	347	2627-la-19-81	294	294	3233-la-19-81
LA19_82	36.4	36.87	36.76	4.64	4.55	4.67	4.41	4.43	4.57	3.23	3.25	3.28	2.29	2.25	2.24	NA	NA	NA	2.85	2.98	2.91	3.02	2.96	2.91	LA19-82	no	del	LA19-82	s	s	LA19-82	n	c	ja6-7-la-19-82	366	384	jw-ja1-2-la-19-82	181	189	4243-la-19-82	297	297	jw-ja10-11-la-19-82	355	373	2627-la-19-82	294	294	3233-la-19-82
LA19_83	34.77	34.29	34.19	4.1	4.06	4.27	3.94	3.99	3.78	2.88	2.83	NA	2.09	2.04	2.08	NA	NA	NA	2.64	2.62	2.62	2.71	2.69	2.77	LA19-83	no	del	LA19-83	b	s	LA19-83	n	c	ja6-7-la-19-83	362	362	jw-ja1-2-la-19-83	181	189	4243-la-19-83	304	304	jw-ja10-11-la-19-83	297	297	2627-la-19-83	294	311	3233-la-19-83
LA19_84	27.55	27.2	27.15	4.14	4	4.11	4.12	4.31	4.31	3.27	3.22	3.25	2.04	2.14	2.23	NA	NA	NA	2.84	2.88	2.8	2.85	3.05	2.89	LA19-84	no	del	LA19-84	b	s	LA19-84	n	c	ja6-7-la-19-84	362	366	jw-ja1-2-la-19-84	181	189	4243-la-19-84	297	304	jw-ja10-11-la-19-84	297	373	2627-la-19-84	294	311	3233-la-19-84
LA19_85	32.36	32.38	32.34	NA	NA	NA	NA	NA	NA	NA	3.3	3.29	2	2.15	2.18	NA	NA	NA	3.02	2.99	2.96	3.05	3.17	3.32	LA19-85	no	del	LA19-85	b	s	LA19-85	n	c	ja6-7-la-19-85	362	405	jw-ja1-2-la-19-85	181	189	4243-la-19-85	297	297	jw-ja10-11-la-19-85	297	373	2627-la-19-85	294	311	3233-la-19-85
LA19_86	30.71	30.66	30.58	NA	NA	NA	4.06	4.05	4.08	2.96	2.94	3.05	NA	1.53	1.4	NA	NA	NA	2.71	2.59	2.67	2.99	3.03	3.03	LA19-86	del	del	LA19-86	s	s	LA19-86	c	c	ja6-7-la-19-86	362	403	jw-ja1-2-la-19-86	181	189	4243-la-19-86	304	304	jw-ja10-11-la-19-86	286	347	2627-la-19-86	294	294	3233-la-19-86
LA19_87	36.7	36.29	36.19	4.72	4.73	4.71	4.24	4.25	4.22	3.47	3.53	3.68	2.62	2.61	2.67	NA	NA	NA	2.7	2.85	2.97	2.88	2.89	2.9	LA19-87	no	del	LA19-87	b	s	LA19-87	n	c	ja6-7-la-19-87	393	407	jw-ja1-2-la-19-87	181	189	4243-la-19-87	297	297	jw-ja10-11-la-19-87	297	297	2627-la-19-87	294	311	3233-la-19-87
LA19_88	36.72	36.3	36.04	NA	NA	NA	4.24	4.27	4.21	3.84	3.8	3.84	2.44	2.49	2.45	NA	NA	NA	3.18	3.05	3.07	2.83	2.99	2.94	LA19-88	no	del	LA19-88	b	s	LA19-88	n	c	ja6-7-la-19-88	362	362	jw-ja1-2-la-19-88	181	189	4243-la-19-88	297	304	jw-ja10-11-la-19-88	297	367	2627-la-19-88	294	311	3233-la-19-88
LA19_89	28.1	28.44	28.19	4.23	4.32	4.36	4.09	4.13	4.05	3.53	3.51	3.56	2.49	2.49	2.47	NA	NA	NA	2.82	2.9	2.9	2.74	2.74	2.74	LA19-89	no	del	LA19-89	b	s	LA19-89	n	c	ja6-7-la-19-89	405	430	jw-ja1-2-la-19-89	181	189	4243-la-19-89	297	304	jw-ja10-11-la-19-89	297	355	2627-la-19-89	294	311	3233-la-19-89
LA19_90	28.9	29.03	29.01	4.6	4.7	4.67	4.2	4.3	4.33	3.51	3.41	3.58	2.18	2.13	2.1	NA	NA	NA	NA	NA	NA	NA	NA	NA	LA19-90	del	del	LA19-90	s	s	LA19-90	c	c	ja6-7-la-19-90	388	428	jw-ja1-2-la-19-90	181	181	4243-la-19-90	297	304	jw-ja10-11-la-19-90	286	355	2627-la-19-90	294	294	3233-la-19-90
LA19_91	37.36	37.6	37.13	5.43	5.27	5.4	5.04	5.08	4.99	4.04	3.85	3.88	2.56	2.71	2.58	NA	NA	NA	NA	3.4	3.52	3.25	3.25	3.27	LA19-91	no	del	LA19-91	b	s	LA19-91	n	c	ja6-7-la-19-91	362	362	jw-ja1-2-la-19-91	181	189	4243-la-19-91	297	304	jw-ja10-11-la-19-91	297	351	2627-la-19-91	294	311	3233-la-19-91
LA19_92	30.42	30.41	30.49	4.44	4.46	4.46	4.27	4.17	4.08	3.11	3.08	3.05	2.24	2.25	2.18	NA	NA	NA	2.78	2.81	2.84	2.77	2.79	2.73	LA19-92	no	del	LA19-92	b	s	LA19-92	n	c	ja6-7-la-19-92	362	388	jw-ja1-2-la-19-92	181	189	4243-la-19-92	297	304	jw-ja10-11-la-19-92	297	297	2627-la-19-92	294	311	3233-la-19-92
LA19_93	28.79	28.58	28.73	NA	NA	NA	NA	NA	NA	NA	NA	NA	NA	NA	NA	NA	NA	NA	3.05	3.08	3.13	3.1	3.09	3.07	LA19-93	no	del	LA19-93	b	s	LA19-93	n	c	ja6-7-la-19-93	362	380	jw-ja1-2-la-19-93	181	189	4243-la-19-93	297	297	jw-ja10-11-la-19-93	311	363	2627-la-19-93	294	309	3233-la-19-93
LA19_94	29.08	29.18	28.93	4.53	4.55	4.59	4.26	4.16	4.11	3.41	3.49	3.53	2.62	2.43	2.43	NA	NA	NA	2.76	2.87	2.89	3.05	3.01	3.05	LA19-94	del	del	LA19-94	s	s	LA19-94	c	c	ja6-7-la-19-94	362	362	jw-ja1-2-la-19-94	181	181	4243-la-19-94	297	304	jw-ja10-11-la-19-94	297	373	2627-la-19-94	294	294	3233-la-19-94
LA19_95	33.34	32.8	32.94	4.7	4.7	4.78	NA	NA	NA	3.87	3.75	3.96	NA	NA	NA	NA	NA	NA	3.35	3.28	3.31	3.61	3.62	3.62	LA19-95	del	del	LA19-95	s	s	LA19-95	c	c	ja6-7-la-19-95	388	430	jw-ja1-2-la-19-95	181	181	4243-la-19-95	297	297	jw-ja10-11-la-19-95	303	355	2627-la-19-95	294	294	3233-la-19-95
LA19_96	26.32	26.46	26.44	3.66	3.73	3.78	3.65	3.6	3.62	2.78	2.81	2.83	1.92	1.89	1.97	NA	NA	NA	2.76	2.79	2.77	NA	NA	NA	NA	NA	NA	NA	NA	NA	NA	NA	NA	NA	NA	NA	NA	NA	NA	NA	NA	NA	NA	NA	NA	NA	NA	NA	NA
LA19_97	38.25	37.75	37.91	5.07	5.07	5.08	4.79	4.8	4.79	3.62	3.71	3.68	NA	NA	NA	NA	NA	NA	3.05	3.11	3.08	2.96	2.96	2.95	LA19-097	no	no	LA19-97	b	b	LA19-97	n	n	ja6-7-la-19-97	362	407	jw-ja1-2-la-19-97	189	189	4243-la-19-97	297	304	jw-ja10-11-la-19-97	297	297	2627-la-19-97	311	313	3233-la-19-97
LA19_98	25.4	25.74	25.07	3.57	3.63	3.6	3.36	3.4	3.34	2.49	2.4	2.42	1.72	1.87	1.87	NA	NA	NA	2.57	2.57	2.55	2.7	2.64	2.67	LA19-098	no	no	LA19-98	b	b	LA19-98	n	n	ja6-7-la-19-98	405	407	jw-ja1-2-la-19-98	189	189	4243-la-19-98	297	304	jw-ja10-11-la-19-98	283	297	2627-la-19-98	304	311	3233-la-19-98
LA19_99	27.56	27.6	27.5	3.87	3.83	3.92	3.62	3.61	3.61	2.85	2.88	2.91	NA	NA	NA	NA	NA	NA	2.35	2.38	2.41	2.36	2.4	2.36	LA19-099	no	del	LA19-99	b	s	LA19-99	n	c	ja6-7-la-19-99	380	401	jw-ja1-2-la-19-99	181	189	4243-la-19-99	297	297	jw-ja10-11-la-19-99	297	303	2627-la-19-99	288	315	3233-la-19-99
LA19_100	38.54	38.63	38.17	4.99	4.93	4.89	4.71	4.62	4.68	3.69	3.69	3.68	2.51	2.53	2.54	NA	NA	NA	2.96	2.91	2.96	2.97	3.01	3	LA19-100	no	del	LA19-100	b	s	LA19-100	n	c	ja6-7-la-19-100	407	409	jw-ja1-2-la-19-100	189	189	4243-la-19-100	297	297	jw-ja10-11-la-19-100	297	303	2627-la-19-100	294	321	3233-la-19-100
LA19_101	37.21	37.01	37.05	4.94	5.04	4.96	4.38	4.36	4.29	3.12	3.05	2.96	2.22	2.16	2.16	NA	NA	NA	2.8	2.89	2.91	2.7	2.7	2.7	LA19-101	del	del	LA19-101	s	s	LA19-101	c	c	ja6-7-la-19-101	393	428	jw-ja1-2-la-19-101	181	181	4243-la-19-101	297	297	jw-ja10-11-la-19-101	297	351	2627-la-19-101	294	294	3233-la-19-101
LA19_102	33.35	33.16	33.27	NA	NA	NA	4.75	4.74	4.68	3.58	3.44	3.73	NA	NA	NA	NA	NA	NA	3.1	3.06	3.26	3.6	3.59	3.63	LA19-102	no	del	LA19-102	b	s	LA19-102	n	c	ja6-7-la-19-102	362	405	jw-ja1-2-la-19-102	181	189	4243-la-19-102	297	304	jw-ja10-11-la-19-102	297	347	2627-la-19-102	294	311	3233-la-19-102
LA19_103	37.39	37.25	37.32	4.73	4.66	4.73	4.38	4.35	4.35	2.76	2.79	2.84	NA	NA	NA	NA	NA	NA	2.67	2.7	2.64	2.72	2.64	2.74	LA19-103	no	del	LA19-103	b	s	LA19-103	n	c	ja6-7-la-19-103	362	405	jw-ja1-2-la-19-103	181	189	4243-la-19-103	297	297	jw-ja10-11-la-19-103	297	347	2627-la-19-103	294	311	3233-la-19-103
LA19_104	29.3	29.3	29.4	4.7	4.6	4.71	4.46	4.47	4.44	NA	NA	NA	2.73	2.68	2.61	NA	NA	NA	2.95	3.05	3.14	3.08	3.09	3.09	LA19-104	no	del	LA19-104	b	s	LA19-104	n	c	ja6-7-la-19-104	362	407	jw-ja1-2-la-19-104	181	189	4243-la-19-104	297	304	jw-ja10-11-la-19-104	297	379	2627-la-19-104	294	311	3233-la-19-104
LA19_105	29.05	28.89	29.03	NA	NA	NA	4.01	4.23	4.15	3.21	3.32	3.35	NA	NA	NA	NA	NA	NA	3.2	3.16	3.23	3.39	3.21	3.26	LA19-105	no	del	LA19-105	b	s	LA19-105	n	c	ja6-7-la-19-105	362	409	jw-ja1-2-la-19-105	181	189	4243-la-19-105	304	304	jw-ja10-11-la-19-105	297	297	2627-la-19-105	294	311	3233-la-19-105
LA19_106	36.3	35.64	35.56	4.56	4.64	4.64	3.93	3.96	3.95	2.84	2.83	2.79	NA	NA	NA	NA	NA	NA	3.13	3.12	3.1	2.89	2.92	2.9	LA19-106	no	del	LA19-106	b	s	LA19-106	n	c	ja6-7-la-19-106	380	388	jw-ja1-2-la-19-106	181	189	4243-la-19-106	297	297	jw-ja10-11-la-19-106	303	363	2627-la-19-106	294	315	3233-la-19-106
LA19_107	38.35	38.01	37.69	4.42	4.59	4.43	4.07	4.15	4.16	3.08	3.1	3.04	NA	NA	NA	NA	NA	NA	2.48	2.48	2.49	2.52	2.42	2.4	LA19-107	no	no	LA19-107	b	s	LA19-107	n	n	ja6-7-la-19-107	380	407	jw-ja1-2-la-19-107	189	189	4243-la-19-107	297	304	jw-ja10-11-la-19-107	297	373	2627-la-19-107	294	311	3233-la-19-107
LA19_108	28.61	28.53	28.38	3.74	3.8	3.76	3.26	3.28	3.26	2.57	2.63	2.66	NA	NA	NA	NA	NA	NA	2.6	2.6	2.61	2.54	2.53	2.53	LA19-108	no	del	LA19-108	b	s	LA19-108	n	c	ja6-7-la-19-108	366	413	jw-ja1-2-la-19-108	181	185	4243-la-19-108	304	304	jw-ja10-11-la-19-108	286	303	2627-la-19-108	294	296	3233-la-19-108
LA19_109	27.28	26.94	26.73	4.29	4.35	4.26	3.65	NA	3.68	2.79	2.76	2.76	NA	NA	NA	NA	NA	NA	2.66	2.69	2.79	2.94	2.95	2.9	LA19_109	no	del	LA19_109	b	s	LA19_109	n	c	ja67_LA_AM_2019_109	362	391	JA12_LA_AM_2019_109	189	189	42-43_LA_AM_2019_109	304	304	1011_LA_AM_2019_109	297	297	2627_LA_AM_2019_109	294	313	3233_LA_AM_2019_109
LA19_110	37.9	38.64	38.11	5.19	5.21	5.27	4.75	4.85	4.83	3.36	3.26	3.3	NA	NA	NA	NA	NA	NA	3.24	3.25	3.3	3.2	3.18	NA	LA19-110	no	del	LA19-110	b	s	LA19-110	n	c	ja6-7-la-19-110	360	362	jw-ja1-2-la-19-110	181	189	4243-la-19-110	297	304	jw-ja10-11-la-19-110	297	297	2627-la-19-110	294	315	3233-la-19-110
LA19_111	30.96	30.95	31.18	4.71	4.71	4.67	4.19	4.24	4.21	3.27	3.09	3.09	NA	NA	NA	NA	NA	NA	3.15	3.12	NA	3.24	3.22	3.15	LA19-111	no	del	LA19-111	b	s	LA19-111	n	c	ja6-7-la-19-111	405	415	jw-ja1-2-la-19-111	181	189	4243-la-19-111	304	304	jw-ja10-11-la-19-111	286	297	2627-la-19-111	294	311	3233-la-19-111
LA19_112	28.39	28.2	28.38	4.34	4.22	4.25	3.81	3.78	3.76	2.85	2.83	2.85	NA	NA	NA	NA	NA	NA	2.95	2.97	2.9	2.98	2.92	2.94	LA19-112	no	del	LA19-112	b	s	LA19-112	n	c	ja6-7-la-19-112	362	405	jw-ja1-2-la-19-112	181	189	4243-la-19-112	297	304	jw-ja10-11-la-19-112	297	297	2627-la-19-112	294	313	3233-la-19-112
LA19_113	28.7	29.08	28.96	4.55	4.57	4.5	3.64	3.64	3.61	NA	NA	NA	NA	NA	NA	NA	NA	NA	2.85	2.96	2.99	3.09	3.1	3.13	LA19-113	no	no	LA19-113	b	b	LA19-113	n	n	ja6-7-la-19-113	399	405	jw-ja1-2-la-19-113	189	191	4243-la-19-113	297	297	jw-ja10-11-la-19-113	297	297	2627-la-19-113	311	326	3233-la-19-113
LA19_114	29.06	28.85	28.76	3.92	3.88	3.96	NA	NA	NA	3.12	3.26	3.03	2.37	2.48	2.46	1.61	1.61	1.61	2.17	2.37	2.19	2.45	2.41	2.4	LA19-114	del	del	LA19-114	s	s	LA19-114	c	c	ja6-7-la-19-114	366	391	jw-ja1-2-la-19-114	181	181	4243-la-19-114	297	297	jw-ja10-11-la-19-114	303	367	2627-la-19-114	294	294	3233-la-19-114
LA19_115	27.1	27.34	27.04	NA	NA	NA	4.19	4.06	4.1	3.76	3.89	3.8	3.11	3.19	3.12	2.27	2.25	2.23	3.11	3.09	3.07	2.97	2.99	2.98	LA19-115	del	del	LA19-115	s	s	LA19-115	c	c	ja6-7-la-19-115	388	405	jw-ja1-2-la-19-115	181	189	4243-la-19-115	297	304	jw-ja10-11-la-19-115	303	351	2627-la-19-115	294	294	3233-la-19-115
LA19_116	NA	NA	NA	NA	NA	NA	NA	NA	NA	NA	NA	NA	NA	NA	NA	NA	NA	NA	NA	NA	NA	NA	NA	NA	LA19-116	del	del	LA19-116	s	s	LA19-116	c	c	ja6-7-la-19-116	362	409	jw-ja1-2-la-19-116	181	189	4243-la-19-116	297	304	jw-ja10-11-la-19-116	297	297	2627-la-19-116	294	294	3233-la-19-116
LA19_117	42.12	41.88	41.74	4.55	4.46	4.43	4.16	4.05	4.06	3.11	3.14	3.17	NA	NA	NA	NA	NA	NA	2.99	3.04	3.08	2.87	2.94	2.91	LA19-117	no	del	LA19-117	b	s	LA19-117	n	c	ja6-7-la-19-117	362	380	jw-ja1-2-la-19-117	181	189	4243-la-19-117	297	297	jw-ja10-11-la-19-117	303	367	2627-la-19-117	294	315	3233-la-19-117
LA19_118	34.15	34.21	34.19	5.16	5.1	5.08	4.83	4.79	4.8	3.87	4.04	3.75	NA	NA	NA	NA	NA	NA	3.37	3.53	3.5	3.45	3.49	3.46	LA19-118	no	del	LA19-118	b	s	LA19-118	n	c	ja6-7-la-19-118	380	380	jw-ja1-2-la-19-118	189	189	4243-la-19-118	297	297	jw-ja10-11-la-19-118	297	297	2627-la-19-118	294	315	3233-la-19-118
LA19_119	35.02	34.99	35.16	4.92	4.92	5	4.81	4.86	4.84	3.94	4	3.9	NA	NA	NA	NA	NA	NA	3.39	NA	3.39	3.51	3.59	3.52	LA19-119	no	del	LA19-119	b	s	LA19-119	n	c	ja6-7-la-19-119	362	397	jw-ja1-2-la-19-119	181	181	4243-la-19-119	304	304	jw-ja10-11-la-19-119	347	347	2627-la-19-119	294	315	3233-la-19-119
LA19_120	38.06	37.73	37.43	6.33	6.34	6.34	5.48	5.5	5.6	3.9	3.96	4.03	NA	NA	NA	NA	NA	NA	3.98	4.04	4.04	4.21	4.3	4.26	LA19-120	no	del	LA19-120	b	s	LA19-120	n	c	ja6-7-la-19-120	364	380	jw-ja1-2-la-19-120	181	189	4243-la-19-120	297	297	jw-ja10-11-la-19-120	303	355	2627-la-19-120	294	315	3233-la-19-120
LA19_121	27.92	27.93	27.85	4.08	4.08	4.1	3.96	4.01	3.89	2.57	2.63	2.6	NA	NA	NA	NA	NA	NA	2.86	2.69	2.73	2.78	2.84	2.82	LA19-121	no	no	LA19-121	b	b	LA19-121	n	n	ja6-7-la-19-121	376	405	jw-ja1-2-la-19-121	189	189	4243-la-19-121	297	297	jw-ja10-11-la-19-121	297	303	2627-la-19-121	311	315	3233-la-19-121
LA19_122	32.2	32.27	32.27	5.11	5.02	5.13	4.7	4.55	4.52	NA	NA	NA	NA	NA	NA	NA	NA	NA	3.28	3.3	NA	3.6	3.65	3.67	LA19_122	no	no	LA19_122	b	b	LA19_122	n	n	ja67_LA_AM_2019_122	413	423	JA12_LA_AM_2019_122	189	189	42-43_LA_AM_2019_122	297	297	1011_LA_AM_2019_122	343	343	2627_LA_AM_2019_122	317	317	3233_LA_AM_2019_122
LA19_123	39.35	39.18	38.96	5.53	5.59	5.58	4.86	4.9	4.92	3.69	3.7	3.87	NA	NA	NA	NA	NA	NA	3.45	3.45	3.43	3.5	3.49	3.42	LA19-123	no	del	LA19-123	b	s	LA19-123	n	c	ja6-7-la-19-123	393	407	jw-ja1-2-la-19-123	181	189	4243-la-19-123	297	297	jw-ja10-11-la-19-123	297	297	2627-la-19-123	294	311	3233-la-19-123
LA19_124	28.88	28.13	28.57	4.55	4.62	4.56	3.84	3.92	4.08	2.98	3.25	3.17	NA	NA	NA	NA	NA	NA	2.95	3.01	NA	3.02	3.07	3.03	LA19-124	no	del	LA19-124	b	s	LA19-124	n	c	ja6-7-la-19-124	405	425	jw-ja1-2-la-19-124	181	189	4243-la-19-124	297	297	jw-ja10-11-la-19-124	283	351	2627-la-19-124	294	311	3233-la-19-124
LA19_125	37.94	37.65	37.63	4.92	4.96	4.92	NA	NA	NA	3.04	2.96	2.96	NA	NA	NA	NA	NA	NA	2.9	2.9	2.88	2.72	2.83	2.86	LA19-125	no	no	LA19-125	b	b	LA19-125	n	n	ja6-7-la-19-125	380	405	jw-ja1-2-la-19-125	189	189	4243-la-19-125	297	297	jw-ja10-11-la-19-125	297	311	2627-la-19-125	309	311	3233-la-19-125
LA19_126	34.29	33.34	33.51	5.2	NA	5.34	4.97	4.88	5.01	3.42	3.4	3.51	NA	NA	NA	NA	NA	NA	NA	3.83	3.85	NA	3.62	3.63	LA19-126	no	del	LA19-126	s	s	LA19-126	n	c	ja6-7-la-19-126	380	388	jw-ja1-2-la-19-126	181	189	4243-la-19-126	297	297	jw-ja10-11-la-19-126	351	351	2627-la-19-126	294	294	3233-la-19-126
LA19_127	29.25	29.04	28.87	4.31	4.4	4.44	4.1	4.24	4.15	2.94	3.02	2.97	NA	NA	NA	NA	NA	NA	2.73	2.91	2.83	2.81	2.87	2.8	LA19-127	no	del	LA19-127	b	s	LA19-127	n	c	ja6-7-la-19-127	362	415	jw-ja1-2-la-19-127	181	189	4243-la-19-127	297	297	jw-ja10-11-la-19-127	347	351	2627-la-19-127	294	317	3233-la-19-127
LA19_128	27.39	27.04	27.16	4.57	4.71	4.81	4.07	4.07	4.15	2.77	2.81	2.86	NA	NA	NA	NA	NA	NA	3.15	2.98	3.21	3.23	3.11	3.13	LA19-128	no	no	LA19-128	b	b	LA19-128	n	n	ja6-7-la-19-128	362	380	jw-ja1-2-la-19-128	189	189	4243-la-19-128	297	304	jw-ja10-11-la-19-128	297	297	2627-la-19-128	311	317	3233-la-19-128
LA19_129	28.76	27.87	27.81	4.26	4.28	4.17	3.43	3.42	3.49	2.83	2.95	2.75	NA	NA	NA	NA	NA	NA	NA	NA	NA	2.96	3.05	3.01	LA19-129	no	del	LA19-129	b	s	LA19-129	n	c	ja6-7-la-19-129	366	366	jw-ja1-2-la-19-129	181	181	4243-la-19-129	297	297	jw-ja10-11-la-19-129	297	355	2627-la-19-129	294	311	3233-la-19-129
LA19_130	36.54	36.09	35.99	4.4	4.54	4.61	4.04	4	3.99	2.48	2.56	2.51	NA	NA	NA	NA	NA	NA	2.74	2.74	2.71	2.7	2.76	2.79	LA19-130	no	no	LA19-130	b	b	LA19-130	n	n	ja6-7-la-19-130	362	380	jw-ja1-2-la-19-130	189	189	4243-la-19-130	297	304	jw-ja10-11-la-19-130	297	303	2627-la-19-130	311	315	3233-la-19-130
LA19_131	37.97	38.01	37.56	5.06	5	5.07	4.6	4.57	4.56	3.5	3.36	3.43	NA	NA	NA	NA	NA	NA	2.7	2.64	2.69	2.97	2.95	2.96	LA19-131	no	del	LA19-131	b	s	LA19-131	n	c	ja6-7-la-19-131	380	407	jw-ja1-2-la-19-131	189	189	4243-la-19-131	297	297	jw-ja10-11-la-19-131	297	303	2627-la-19-131	294	315	3233-la-19-131
LA19_132	31.37	30.14	31.08	4.68	4.67	4.67	4.67	4.66	4.66	3.11	3.08	3.17	NA	NA	NA	NA	NA	NA	3.07	3.18	3.18	3.42	3.56	3.51	LA19-132	no	no	LA19-132	b	b	LA19-132	n	n	ja6-7-la-19-132	405	405	jw-ja1-2-la-19-132	189	189	4243-la-19-132	297	304	jw-ja10-11-la-19-132	297	297	2627-la-19-132	311	311	3233-la-19-132
LA19_133	38.8	37.91	38.67	6.33	6.29	6.34	5.66	5.62	5.69	4.54	4.57	4.58	NA	NA	NA	NA	NA	NA	3.8	3.7	3.74	4.04	4.03	4.03	LA19-133	no	del	LA19-133	b	s	LA19-133	n	c	ja6-7-la-19-133	345	362	jw-ja1-2-la-19-133	181	181	4243-la-19-133	297	297	jw-ja10-11-la-19-133	303	303	2627-la-19-133	311	319	3233-la-19-133
LA19_134	36.27	35.78	35.61	5.75	5.83	5.84	5.29	5.51	5.35	NA	4.38	4.34	NA	NA	NA	NA	NA	NA	3.76	3.68	3.76	3.95	3.96	3.85	LA19-134	no	del	LA19-134	b	s	LA19-134	n	c	ja6-7-la-19-134	405	405	jw-ja1-2-la-19-134	189	189	4243-la-19-134	304	304	jw-ja10-11-la-19-134	283	286	2627-la-19-134	294	304	3233-la-19-134
LA19_135	31.88	31.73	31.55	4.8	4.81	4.83	4.54	4.51	4.61	3.12	3.18	3.14	NA	NA	NA	NA	NA	NA	3.14	3.3	3.13	3.12	3.19	3.21	LA19-135	no	no	LA19-135	b	s	LA19-135	n	n	ja6-7-la-19-135	376	405	jw-ja1-2-la-19-135	189	189	4243-la-19-135	297	304	jw-ja10-11-la-19-135	297	363	2627-la-19-135	294	311	3233-la-19-135
LA19_136	29.92	29.65	29.84	4.52	4.73	4.66	4.01	4.11	4.07	NA	NA	NA	NA	NA	NA	NA	NA	NA	3.04	3.03	3.05	3.21	3.21	3.31	LA19-136	no	del	LA19-136	b	s	LA19-136	n	c	ja6-7-la-19-136	362	362	jw-ja1-2-la-19-136	181	189	4243-la-19-136	304	304	jw-ja10-11-la-19-136	297	297	2627-la-19-136	294	311	3233-la-19-136
LA19_137	29.85	29.9	29.82	4.8	5	5.02	4.46	4.65	4.52	3.26	3.35	3.32	NA	NA	NA	NA	NA	NA	3.16	3.08	3.11	3.2	3.24	3.26	LA19-137	no	del	LA19-137	b	s	LA19-137	n	c	ja6-7-la-19-137	362	407	jw-ja1-2-la-19-137	181	189	4243-la-19-137	297	304	jw-ja10-11-la-19-137	297	367	2627-la-19-137	294	311	3233-la-19-137
LA19_138	36.92	36.52	36.81	5.46	5.47	5.48	4.6	4.6	4.53	3.57	NA	3.6	2.65	2.5	2.49	NA	NA	NA	3.07	3.03	3.05	3.19	3.14	3.12	LA19-138	no	del	LA19-138	b	s	LA19-138	n	c	ja6-7-la-19-138	380	417	jw-ja1-2-la-19-138	189	189	4243-la-19-138	297	297	jw-ja10-11-la-19-138	297	303	2627-la-19-138	294	315	3233-la-19-138
LA19_139	26.97	26.59	26.44	3.85	3.8	3.82	3.07	3.08	3.07	2.25	2.25	2.26	NA	NA	NA	NA	NA	NA	2.75	2.65	2.68	2.8	2.78	2.82	LA19_139	no	del	LA19_139	s	s	LA19_139	n	c	ja67_LA_AM_2019_139	384	403	JA12_LA_AM_2019_139	189	189	42-43_LA_AM_2019_139	297	304	1011_LA_AM_2019_139	360	367	2627_LA_AM_2019_139	294	294	3233_LA_AM_2019_139
LA19_140	31.75	31.66	31.35	4.71	4.63	4.67	3.94	4.13	4.12	2.81	2.99	2.99	NA	NA	NA	NA	NA	NA	3.04	2.95	2.94	2.98	3.02	3.08	LA19_140	no	no	LA19_140	b	b	LA19_140	n	n	ja67_LA_AM_2019_140	380	380	JA12_LA_AM_2019_140	189	189	42-43_LA_AM_2019_140	297	297	1011_LA_AM_2019_140	303	303	2627_LA_AM_2019_140	315	323	3233_LA_AM_2019_140
LA19_141	24.58	24.36	24.29	NA	NA	NA	3.62	3.7	3.74	2.44	2.52	2.45	NA	NA	NA	NA	NA	NA	2.66	2.74	2.68	2.7	2.69	2.66	LA19_141	no	del	LA19_141	b	s	LA19_141	n	c	ja67_LA_AM_2019_141	362	376	JA12_LA_AM_2019_141	181	181	42-43_LA_AM_2019_141	304	304	1011_LA_AM_2019_141	289	357	2627_LA_AM_2019_141	294	311	3233_LA_AM_2019_141
LA19_142	30.41	30.19	30.22	4.48	4.45	4.55	4	3.96	4.01	3.56	3.41	3.46	2.41	2.5	2.53	NA	NA	NA	3.17	3.18	NA	3.02	3.11	3.11	LA19_142	no	del	LA19_142	b	s	LA19_142	n	c	ja67_LA_AM_2019_142	405	407	JA12_LA_AM_2019_142	189	189	42-43_LA_AM_2019_142	297	297	1011_LA_AM_2019_142	297	297	2627_LA_AM_2019_142	294	311	3233_LA_AM_2019_142
LA19_143	30.21	29.42	29.63	4.69	4.72	4.76	3.96	3.98	3.95	2.71	2.71	2.69	NA	NA	NA	NA	NA	NA	2.98	2.97	2.91	3.26	3.24	3.25	LA19_143	no	no	LA19_143	b	b	LA19_143	n	n	ja67_LA_AM_2019_143	357	407	JA12_LA_AM_2019_143	181	189	42-43_LA_AM_2019_143	297	297	1011_LA_AM_2019_143	300	307	2627_LA_AM_2019_143	311	317	3233_LA_AM_2019_143
LA19_144	23.45	24.17	24.08	3.3	3.55	3.5	3.19	3.26	3.28	2.51	2.52	2.53	NA	NA	NA	NA	NA	NA	2.59	2.7	2.76	2.69	2.86	2.85	LA19_144	no	del	LA19_144	b	s	LA19_144	n	c	ja67_LA_AM_2019_144	362	366	JA12_LA_AM_2019_144	181	189	42-43_LA_AM_2019_144	297	304	1011_LA_AM_2019_144	297	343	2627_LA_AM_2019_144	294	311	3233_LA_AM_2019_144
LA19_145	24.96	24.67	24.6	3.53	3.44	3.51	2.9	2.96	2.89	2.02	2.03	1.94	NA	NA	NA	NA	NA	NA	2.49	2.6	2.59	2.47	2.59	2.54	LA19_145	no	no	LA19_145	b	b	LA19_145	n	n	ja67_LA_AM_2019_145	366	425	JA12_LA_AM_2019_145	185	189	42-43_LA_AM_2019_145	304	304	1011_LA_AM_2019_145	297	307	2627_LA_AM_2019_145	296	311	3233_LA_AM_2019_145
LA19_146	27.65	27.61	27.56	NA	NA	NA	NA	NA	NA	NA	NA	NA	NA	NA	NA	NA	NA	NA	2.71	2.79	2.73	2.89	2.95	3.21	LA19_146	no	del	LA19_146	b	s	LA19_146	n	c	ja67_LA_AM_2019_146	405	405	JA12_LA_AM_2019_146	189	189	42-43_LA_AM_2019_146	304	304	1011_LA_AM_2019_146	283	286	2627_LA_AM_2019_146	294	304	3233_LA_AM_2019_146
LA19_147	29.49	29.09	28.91	4.28	4.21	4.31	4.2	4.16	4.16	2.84	2.8	2.81	NA	NA	NA	NA	NA	NA	2.98	3.03	NA	2.98	3.01	3.01	LA19_147	no	no	LA19_147	b	b	LA19_147	n	n	ja67_LA_AM_2019_147	362	438	JA12_LA_AM_2019_147	189	189	42-43_LA_AM_2019_147	297	304	1011_LA_AM_2019_147	297	307	2627_LA_AM_2019_147	311	315	3233_LA_AM_2019_147
LA19_148	28.25	27.78	28.1	3.73	3.7	3.72	3.48	3.54	3.42	2.53	2.41	2.58	NA	NA	NA	NA	NA	NA	2.7	2.7	2.75	2.69	2.75	2.74	LA19_148	no	del	LA19_148	s	b	LA19_148	n	c	ja67_LA_AM_2019_148	405	411	JA12_LA_AM_2019_148	189	189	42-43_LA_AM_2019_148	297	297	1011_LA_AM_2019_148	297	297	2627_LA_AM_2019_148	294	304	3233_LA_AM_2019_148
LA19_149	23.55	23.25	23.35	3.04	3.05	3.08	2.86	2.83	2.86	2.05	2.1	2.13	NA	NA	NA	NA	NA	NA	2.16	2.34	2.35	2.3	2.32	2.21	LA19_149	no	del	LA19_149	s	s	LA19_149	n	c	ja67_LA_AM_2019_149	362	366	JA12_LA_AM_2019_149	181	181	42-43_LA_AM_2019_149	297	297	1011_LA_AM_2019_149	351	360	2627_LA_AM_2019_149	294	294	3233_LA_AM_2019_149
LA19_150	27.98	28.83	28.79	4.5	4.59	4.6	4.39	4.4	4.38	2.76	2.81	2.78	NA	NA	NA	NA	NA	NA	3.05	3.11	3.07	3.03	3.05	3.05	LA19_150	no	del	LA19_150	b	s	LA19_150	n	c	ja67_LA_AM_2019_150	362	405	JA12_LA_AM_2019_150	181	189	42-43_LA_AM_2019_150	297	304	1011_LA_AM_2019_150	297	330	2627_LA_AM_2019_150	294	311	3233_LA_AM_2019_150
LA19_151	28.33	27.71	28.03	NA	NA	NA	3.84	3.75	3.77	2.48	2.34	2.32	NA	NA	NA	NA	NA	NA	2.56	2.62	2.61	3.12	3.1	2.98	LA19_151	no	no	LA19_151	b	b	LA19_151	n	n	ja67_LA_AM_2019_151	362	405	JA12_LA_AM_2019_151	189	189	42-43_LA_AM_2019_151	304	304	1011_LA_AM_2019_151	297	297	2627_LA_AM_2019_151	311	311	3233_LA_AM_2019_151
LA19_152	27.12	27.17	27.61	3.43	3.43	3.42	NA	NA	NA	2.6	2.63	2.59	NA	NA	NA	NA	NA	NA	2.66	2.64	2.64	2.64	2.71	2.69	LA19_152	no	no	LA19_152	b	s	LA19_152	n	n	ja67_LA_AM_2019_152	407	409	JA12_LA_AM_2019_152	189	189	42-43_LA_AM_2019_152	297	297	1011_LA_AM_2019_152	303	373	2627_LA_AM_2019_152	294	311	3233_LA_AM_2019_152
LA19_153	22.99	23.35	23.42	3.58	3.56	3.6	3.42	3.4	3.49	2.33	2.48	2.44	NA	NA	NA	NA	NA	NA	2.42	2.56	2.54	2.6	2.62	2.63	LA19_153	no	no	LA19_153	b	b	LA19_153	n	n	ja67_LA_AM_2019_153	405	413	JA12_LA_AM_2019_153	189	189	42-43_LA_AM_2019_153	304	304	1011_LA_AM_2019_153	297	297	2627_LA_AM_2019_153	311	311	3233_LA_AM_2019_153
LA19_154	25.99	25.93	25.91	3.83	4	3.94	2.99	3	2.97	2.54	2.52	2.49	NA	NA	NA	NA	NA	NA	2.57	2.65	2.71	2.68	2.72	2.69	LA19_154	no	no	LA19_154	b	b	LA19_154	n	n	ja67_LA_AM_2019_154	362	380	JA12_LA_AM_2019_154	181	189	42-43_LA_AM_2019_154	297	297	1011_LA_AM_2019_154	303	303	2627_LA_AM_2019_154	315	319	3233_LA_AM_2019_154
LA19_155	25.87	26.11	26.05	3.94	3.87	4.11	3.47	3.46	3.63	2.44	2.42	2.41	NA	NA	NA	NA	NA	NA	2.76	2.72	2.71	2.55	2.64	2.66	LA19_155	no	del	LA19_155	s	b	LA19_155	n	c	ja67_LA_AM_2019_155	393	399	JA12_LA_AM_2019_155	181	187	42-43_LA_AM_2019_155	297	304	1011_LA_AM_2019_155	286	303	2627_LA_AM_2019_155	294	315	3233_LA_AM_2019_155
LA19_156	28.91	28.99	29.24	4.17	4.25	4.15	4.26	4.19	4.11	2.58	2.83	2.73	NA	NA	NA	NA	NA	NA	2.98	2.92	2.97	3.01	3.02	3.02	LA19_156	no	no	LA19_156	b	b	LA19_156	n	n	ja67_LA_AM_2019_156	362	411	JA12_LA_AM_2019_156	189	189	42-43_LA_AM_2019_156	304	304	1011_LA_AM_2019_156	297	297	2627_LA_AM_2019_156	311	311	3233_LA_AM_2019_156
LA19_157	27.98	27.52	27.47	4.68	4.72	4.64	3.87	3.99	3.92	NA	2.79	2.81	NA	NA	NA	NA	NA	NA	3	2.9	2.96	3.18	3.15	3.15	LA19_157	no	no	LA19_157	b	b	LA19_157	n	n	ja67_LA_AM_2019_157	380	407	JA12_LA_AM_2019_157	189	189	42-43_LA_AM_2019_157	297	297	1011_LA_AM_2019_157	297	303	2627_LA_AM_2019_157	311	315	3233_LA_AM_2019_157
LA19_158	23.89	23.89	23.54	3.4	3.43	3.44	NA	NA	NA	2.13	2.22	2.15	NA	NA	NA	NA	NA	NA	2.34	2.29	2.34	2.4	2.41	2.4	LA19_158	no	del	LA19_158	b	s	LA19_158	n	c	ja67_LA_AM_2019_158	391	407	JA12_LA_AM_2019_158	181	189	42-43_LA_AM_2019_158	297	304	1011_LA_AM_2019_158	286	297	2627_LA_AM_2019_158	294	311	3233_LA_AM_2019_158
LA19_159	26.53	26.05	26.12	3.84	4.01	4	3.35	3.38	3.34	2.61	2.54	2.63	NA	NA	NA	NA	NA	NA	2.66	2.65	2.6	2.57	2.85	2.65	LA19_159	no	del	LA19_159	b	s	LA19_159	n	c	ja67_LA_AM_2019_159	388	391	JA12_LA_AM_2019_159	181	191	42-43_LA_AM_2019_159	297	304	1011_LA_AM_2019_159	286	297	2627_LA_AM_2019_159	294	309	3233_LA_AM_2019_159
LA19_160	23.16	23.06	22.96	2.81	2.99	3.08	2.75	2.81	2.84	2.23	2.17	2.14	NA	NA	NA	NA	NA	NA	NA	NA	NA	2.33	2.34	2.35	LA19_160	no	no	LA19_160	b	s	LA19_160	n	n	ja67_LA_AM_2019_160	380	407	JA12_LA_AM_2019_160	189	189	42-43_LA_AM_2019_160	297	304	1011_LA_AM_2019_160	297	334	2627_LA_AM_2019_160	294	311	3233_LA_AM_2019_160
LA19_161	27.45	27.05	26.92	4.87	4.82	4.71	4.02	4.11	4.04	3.52	3.47	3.44	NA	NA	NA	NA	NA	NA	2.74	2.76	2.75	2.77	2.85	2.9	LA19_161	no	del	LA19_161	b	s	LA19_161	n	c	ja67_LA_AM_2019_161	362	411	JA12_LA_AM_2019_161	181	189	42-43_LA_AM_2019_161	297	297	1011_LA_AM_2019_161	347	347	2627_LA_AM_2019_161	294	317	3233_LA_AM_2019_161
LA19_162	27.02	26.8	26.57	3.74	3.88	3.84	3.61	3.72	3.55	2.44	2.54	2.62	NA	NA	NA	NA	NA	NA	NA	2.74	2.7	NA	2.71	2.75	LA19_162	no	del	LA19_162	b	s	LA19_162	n	c	ja67_LA_AM_2019_162	382	430	JA12_LA_AM_2019_162	181	189	42-43_LA_AM_2019_162	297	304	1011_LA_AM_2019_162	303	355	2627_LA_AM_2019_162	294	315	3233_LA_AM_2019_162
LA19_163	26.97	26.79	26.62	4.06	4.22	4.19	3.46	3.47	3.45	2.08	2.14	2.25	NA	NA	NA	NA	NA	NA	2.71	2.71	2.72	3	2.95	3.03	LA19_163	no	no	LA19_163	b	b	LA19_163	n	n	ja67_LA_AM_2019_163	388	388	JA12_LA_AM_2019_163	181	189	42-43_LA_AM_2019_163	297	304	1011_LA_AM_2019_163	297	305	2627_LA_AM_2019_163	311	321	3233_LA_AM_2019_163
LA19_164	29.06	29.25	28.69	4.3	4.4	4.3	4.02	4.03	4.06	2.7	2.69	2.71	NA	NA	NA	NA	NA	NA	2.7	2.74	2.75	2.81	2.78	2.78	LA19_164	no	del	LA19_164	b	s	LA19_164	n	c	ja67_LA_AM_2019_164	362	399	JA12_LA_AM_2019_164	181	181	42-43_LA_AM_2019_164	297	297	1011_LA_AM_2019_164	297	343	2627_LA_AM_2019_164	294	317	3233_LA_AM_2019_164
LA19_165	24.36	24.51	24.6	3.22	3.28	3.26	3.11	3.17	3.18	2.11	2.17	2.31	NA	NA	NA	NA	NA	NA	2.45	2.54	2.57	2.49	2.53	2.67	LA19_165	no	del	LA19_165	b	s	LA19_165	c	c	ja67_LA_AM_2019_165	357	430	JA12_LA_AM_2019_165	181	181	42-43_LA_AM_2019_165	297	297	1011_LA_AM_2019_165	297	355	2627_LA_AM_2019_165	294	315	3233_LA_AM_2019_165
LA19_166	29.35	29.13	28.91	4.27	4.27	4.33	3.59	3.64	3.66	2.86	2.77	2.86	NA	NA	NA	NA	NA	NA	3.03	3.01	NA	3.06	3.06	3	LA19_166	no	del	LA19_166	b	s	LA19_166	n	c	ja67_LA_AM_2019_166	391	405	JA12_LA_AM_2019_166	181	189	42-43_LA_AM_2019_166	304	304	1011_LA_AM_2019_166	283	286	2627_LA_AM_2019_166	294	304	3233_LA_AM_2019_166
LA19_167	23.28	23.31	23.33	3.38	3.33	3.3	2.86	2.96	2.87	2.18	2.28	2.37	NA	NA	NA	NA	NA	NA	2.3	2.27	2.28	2.54	2.44	2.55	LA19_167	no	del	LA19_167	b	s	LA19_167	n	c	ja67_LA_AM_2019_167	362	425	JA12_LA_AM_2019_167	181	189	42-43_LA_AM_2019_167	297	297	1011_LA_AM_2019_167	305	351	2627_LA_AM_2019_167	294	296	3233_LA_AM_2019_167
LA19_168	25.23	24.6	24.83	4.08	4.01	4.11	3.95	4.01	3.96	2.9	3.05	3.04	NA	NA	NA	NA	NA	NA	2.78	2.75	2.73	2.64	2.65	2.64	LA19_168	no	del	LA19_168	b	s	LA19_168	n	c	ja67_LA_AM_2019_168	388	407	JA12_LA_AM_2019_168	181	189	42-43_LA_AM_2019_168	297	297	1011_LA_AM_2019_168	297	303	2627_LA_AM_2019_168	294	311	3233_LA_AM_2019_168
LA19_169	25.1	24.76	25.02	3.3	3.17	3.09	2.7	2.7	2.66	1.84	1.8	1.86	NA	NA	NA	NA	NA	NA	1.92	2	1.97	2.15	2.12	2.15	LA19_169	no	no	LA19_169	b	b	LA19_169	n	n	ja67_LA_AM_2019_169	360	366	JA12_LA_AM_2019_169	181	189	42-43_LA_AM_2019_169	297	297	1011_LA_AM_2019_169	297	297	2627_LA_AM_2019_169	311	313	3233_LA_AM_2019_169
LA19_170	19.4	19.36	19.2	2.33	2.28	2.35	1.79	1.92	1.89	1.67	1.79	1.56	NA	NA	NA	NA	NA	NA	1.79	1.8	1.96	2.04	2.12	2.13	LA19_170	no	del	LA19_170	b	s	LA19_170	n	c	ja67_LA_AM_2019_170	407	407	JA12_LA_AM_2019_170	189	189	42-43_LA_AM_2019_170	297	304	1011_LA_AM_2019_170	307	351	2627_LA_AM_2019_170	294	313	3233_LA_AM_2019_170
LA19_171	28.04	27.81	27.9	3.83	3.84	3.81	3.9	4	4.01	NA	NA	NA	2	2.01	NA	NA	NA	NA	2.87	2.97	2.97	3.17	3.16	3.12	LA19_171	no	del	LA19_171	b	s	LA19_171	n	c	ja67_LA_AM_2019_171	407	417	JA12_LA_AM_2019_171	189	189	42-43_LA_AM_2019_171	297	297	1011_LA_AM_2019_171	297	297	2627_LA_AM_2019_171	294	311	3233_LA_AM_2019_171
LA19_172	30.97	30.43	30.22	4.03	4.05	4.13	4.02	4.05	4.04	2.98	3.11	3.03	2.26	2.32	2.45	NA	NA	NA	3.02	3.01	3.05	3.05	3.04	3.03	LA19_172	no	del	LA19_172	b	s	LA19_172	n	c	ja67_LA_AM_2019_172	393	405	JA12_LA_AM_2019_172	181	189	42-43_LA_AM_2019_172	297	304	1011_LA_AM_2019_172	283	297	2627_LA_AM_2019_172	294	304	3233_LA_AM_2019_172
LA19_173	36.86	36.38	36.27	4.8	4.83	4.88	4.54	4.51	4.51	NA	NA	NA	2.42	2.37	2.37	NA	NA	NA	3.11	3.08	3.11	3.08	3.09	3.03	LA19_173	no	del	LA19_173	b	s	LA19_173	n	c	ja67_LA_AM_2019_173	362	380	JA12_LA_AM_2019_173	181	189	42-43_LA_AM_2019_173	297	297	1011_LA_AM_2019_173	303	363	2627_LA_AM_2019_173	294	315	3233_LA_AM_2019_173
LA19_174	28.2	27.63	27.37	3.8	3.88	3.88	3.38	3.33	3.45	2.49	2.51	2.62	1.97	1.96	1.94	NA	NA	NA	2.8	2.87	2.81	2.9	2.81	2.94	LA19_174	no	no	LA19_174	b	b	LA19_174	n	n	ja67_LA_AM_2019_174	380	405	JA12_LA_AM_2019_174	189	189	42-43_LA_AM_2019_174	297	297	1011_LA_AM_2019_174	297	303	2627_LA_AM_2019_174	311	311	3233_LA_AM_2019_174
LA19_175	27.35	27.12	27.1	3.67	3.77	3.64	3.3	3.29	3.35	2.46	2.66	2.52	2	2.01	1.97	NA	NA	NA	NA	2.54	2.57	2.7	2.7	2.63	LA19_175	del	del	LA19_175	s	s	LA19_175	c	c	ja67_LA_AM_2019_175	362	393	JA12_LA_AM_2019_175	181	181	42-43_LA_AM_2019_175	304	304	1011_LA_AM_2019_175	286	297	2627_LA_AM_2019_175	294	294	3233_LA_AM_2019_175
LA19_176	24.9	25.15	24.97	NA	NA	NA	3.09	3.2	3.1	NA	NA	NA	2.11	2.09	2.06	NA	NA	NA	2.78	2.76	2.79	2.66	2.76	2.73	LA19_176	del	del	LA19_176	s	s	LA19_176	c	c	ja67_LA_AM_2019_176	345	407	JA12_LA_AM_2019_176	181	189	42-43_LA_AM_2019_176	297	297	1011_LA_AM_2019_176	297	330	2627_LA_AM_2019_176	294	294	3233_LA_AM_2019_176
LA19_177	38.48	38.14	38.28	NA	NA	NA	5.05	4.94	4.93	3.95	3.96	3.94	2.87	2.86	2.86	NA	NA	NA	2.96	2.96	2.95	3.05	3.07	3.02	LA19_177	del	del	LA19_177	s	s	LA19_177	c	c	ja67_LA_AM_2019_177	362	380	JA12_LA_AM_2019_177	181	181	42-43_LA_AM_2019_177	304	304	1011_LA_AM_2019_177	286	297	2627_LA_AM_2019_177	294	294	3233_LA_AM_2019_177
LA19_178	36.43	35.63	35.73	NA	NA	NA	4.54	4.5	4.52	3.64	3.71	3.68	NA	NA	NA	NA	NA	NA	3	3.01	2.97	2.94	2.95	2.98	LA19_178	del	del	LA19_178	s	s	LA19_178	c	c	ja67_LA_AM_2019_178	362	388	JA12_LA_AM_2019_178	181	189	42-43_LA_AM_2019_178	297	304	1011_LA_AM_2019_178	297	303	2627_LA_AM_2019_178	294	294	3233_LA_AM_2019_178
LA19_179	29.29	29.17	28.95	3.72	3.9	3.85	3.49	3.5	3.5	2.46	2.41	2.37	1.7	1.71	1.74	NA	NA	NA	2.57	2.6	2.69	2.82	2.87	2.87	LA19_179	no	del	LA19_179	b	s	LA19_179	n	c	ja67_LA_AM_2019_179	366	407	JA12_LA_AM_2019_179	181	189	42-43_LA_AM_2019_179	297	297	1011_LA_AM_2019_179	297	360	2627_LA_AM_2019_179	294	311	3233_LA_AM_2019_179
LA19_180	26.56	26.29	26.36	4.33	4.37	4.45	3.87	3.94	3.98	2.97	2.94	3.09	1.22	1.2	1.23	NA	NA	NA	2.9	2.95	2.97	3.1	3.18	3.23	LA19_180	no	del	LA19_180	b	s	LA19_180	n	c	ja67_LA_AM_2019_180	405	407	JA12_LA_AM_2019_180	189	189	42-43_LA_AM_2019_180	297	304	1011_LA_AM_2019_180	297	343	2627_LA_AM_2019_180	294	311	3233_LA_AM_2019_180
LA19_181	31.54	31.09	31.09	4.53	4.51	4.52	4.49	4.42	4.47	4.04	4.24	4.04	2.7	2.7	2.72	NA	NA	NA	3.22	3.23	3.25	3.24	3.26	3.27	LA19_181	no	del	LA19_181	b	s	LA19_181	n	c	ja67_LA_AM_2019_181	362	405	JA12_LA_AM_2019_181	181	189	42-43_LA_AM_2019_181	297	304	1011_LA_AM_2019_181	297	355	2627_LA_AM_2019_181	294	311	3233_LA_AM_2019_181
LA19_182	25.19	25.13	24.78	3.47	3.49	3.49	2.95	2.82	2.98	2.15	2.25	2.25	1.6	1.41	1.63	NA	NA	NA	2.51	2.49	2.51	2.25	2.29	2.28	LA19_182	no	del	LA19_182	b	s	LA19_182	n	c	ja67_LA_AM_2019_182	362	434	JA12_LA_AM_2019_182	181	189	42-43_LA_AM_2019_182	297	304	1011_LA_AM_2019_182	297	351	2627_LA_AM_2019_182	294	311	3233_LA_AM_2019_182
LA19_183	31.56	31.27	31.18	NA	NA	NA	4.3	4.17	4.31	3.42	3.52	3.49	1.81	1.9	1.84	NA	NA	NA	2.51	2.71	2.71	2.7	2.84	2.81	LA19_183	del	del	LA19_183	s	s	LA19_183	c	c	ja67_LA_AM_2019_183	362	366	JA12_LA_AM_2019_183	181	181	42-43_LA_AM_2019_183	297	304	1011_LA_AM_2019_183	347	379	2627_LA_AM_2019_183	294	294	3233_LA_AM_2019_183
LA19_184	27.35	26.72	26.76	4.04	4.19	4.2	3.98	4.03	4.1	2.99	3.12	3.08	2.26	2.34	2.36	NA	NA	NA	2.8	2.86	2.8	2.84	2.83	2.74	LA19_184	no	del	LA19_184	b	s	LA19_184	n	c	ja67_LA_AM_2019_184	405	423	JA12_LA_AM_2019_184	181	189	42-43_LA_AM_2019_184	297	297	1011_LA_AM_2019_184	297	303	2627_LA_AM_2019_184	294	296	3233_LA_AM_2019_184
LA19_185	27.88	27.66	27.34	3.66	3.63	3.64	3.65	3.64	3.68	2.99	2.98	3.01	2.25	2.14	2.14	NA	NA	NA	2.47	2.4	2.42	2.59	2.68	2.55	LA19_185	del	del	LA19_185	s	s	LA19_185	c	c	ja67_LA_AM_2019_185	362	362	JA12_LA_AM_2019_185	181	181	42-43_LA_AM_2019_185	297	297	1011_LA_AM_2019_185	297	363	2627_LA_AM_2019_185	294	294	3233_LA_AM_2019_185
LA19_186	26.78	26.61	26.54	3.54	3.74	3.6	3.47	3.53	3.54	2.97	2.9	2.81	2.12	2.13	2.04	NA	NA	NA	2.85	2.9	2.84	3.11	3.12	3.14	LA19_186	del	del	LA19_186	s	s	LA19_186	c	c	ja67_LA_AM_2019_186	362	366	JA12_LA_AM_2019_186	181	181	42-43_LA_AM_2019_186	297	297	1011_LA_AM_2019_186	297	392	2627_LA_AM_2019_186	294	294	3233_LA_AM_2019_186
LA19_187	37.12	36.28	36.3	4.22	4.22	4.2	3.76	3.87	3.89	2.78	2.76	2.78	1.95	1.95	1.9	NA	NA	NA	2.71	2.75	2.75	2.71	2.64	2.62	LA19_187	no	no	LA19_187	b	b	LA19_187	n	n	ja67_LA_AM_2019_187	380	405	JA12_LA_AM_2019_187	189	189	42-43_LA_AM_2019_187	297	297	1011_LA_AM_2019_187	303	303	2627_LA_AM_2019_187	315	317	3233_LA_AM_2019_187
LA19_188	28.3	28.24	28.1	4.28	4.49	4.53	4.08	3.98	3.94	3.07	2.97	3.09	2	2.04	2.01	NA	NA	NA	2.78	2.86	2.87	2.93	2.95	2.91	LA19_188	no	del	LA19_188	b	s	LA19_188	n	c	ja67_LA_AM_2019_188	380	405	JA12_LA_AM_2019_188	189	189	42-43_LA_AM_2019_188	297	304	1011_LA_AM_2019_188	303	360	2627_LA_AM_2019_188	294	317	3233_LA_AM_2019_188
LA19_189	30.5	30.38	29.97	NA	NA	NA	3.73	3.82	3.75	2.94	2.91	2.94	2.4	2.22	2.22	NA	NA	NA	2.58	2.6	2.63	2.93	2.84	2.91	LA19_189	del	del	LA19_189	s	s	LA19_189	c	c	ja67_LA_AM_2019_189	393	405	JA12_LA_AM_2019_189	181	189	42-43_LA_AM_2019_189	297	304	1011_LA_AM_2019_189	297	343	2627_LA_AM_2019_189	294	294	3233_LA_AM_2019_189
LA19_190	26.68	26.3	26.38	3.13	3.28	3.33	NA	NA	NA	NA	NA	NA	1.9	1.86	1.81	NA	NA	NA	2.56	2.76	2.69	2.63	2.6	2.67	LA19_190	del	del	LA19_190	s	s	LA19_190	c	c	ja67_LA_AM_2019_190	362	405	JA12_LA_AM_2019_190	181	189	42-43_LA_AM_2019_190	304	304	1011_LA_AM_2019_190	297	351	2627_LA_AM_2019_190	294	294	3233_LA_AM_2019_190
LA19_191	29.73	29.43	29.35	3.73	3.75	3.84	3.59	3.6	3.55	2.65	2.63	2.71	2.23	2.2	2.23	NA	NA	NA	3.02	2.91	2.88	2.71	2.69	2.68	LA19_191	del	del	LA19_191	s	s	LA19_191	c	c	ja67_LA_AM_2019_191	366	391	JA12_LA_AM_2019_191	181	181	42-43_LA_AM_2019_191	297	304	1011_LA_AM_2019_191	286	379	2627_LA_AM_2019_191	294	294	3233_LA_AM_2019_191
LA19_192	29.3	29.18	29.15	4.55	4.61	4.7	4.23	4.34	4.33	3.1	3.08	2.94	NA	NA	NA	NA	NA	NA	3.11	3.09	3.17	3.14	3.15	3.16	LA19_192	no	no	LA19_192	b	s	LA19_192	n	n	ja67_LA_AM_2019_192	366	384	JA12_LA_AM_2019_192	181	189	42-43_LA_AM_2019_192	297	304	1011_LA_AM_2019_192	307	351	2627_LA_AM_2019_192	294	319	3233_LA_AM_2019_192
LA19_193	28.45	28.02	28.11	4.39	4.37	4.36	4.12	4.11	4.25	3.36	3.38	3.3	2.22	2.3	2.22	NA	NA	NA	2.93	2.96	2.85	3.14	3.14	3.16	LA19_193	no	del	LA19_193	b	s	LA19_193	n	c	ja67_LA_AM_2019_193	362	417	JA12_LA_AM_2019_193	181	191	42-43_LA_AM_2019_193	297	304	1011_LA_AM_2019_193	297	297	2627_LA_AM_2019_193	294	311	3233_LA_AM_2019_193
LA19_194	26.39	26.29	26.37	3.62	3.64	3.67	3.48	3.43	3.39	2.99	2.9	2.91	2.15	2.12	2.15	NA	NA	NA	2.56	2.51	2.55	2.59	2.59	2.62	LA19_194	del	del	LA19_194	s	s	LA19_194	c	c	ja67_LA_AM_2019_194	362	376	JA12_LA_AM_2019_194	181	181	42-43_LA_AM_2019_194	304	304	1011_LA_AM_2019_194	286	297	2627_LA_AM_2019_194	294	294	3233_LA_AM_2019_194
LA19_195	32.03	32.15	31.91	3.94	3.91	3.85	3.38	3.38	3.42	2.51	2.6	2.49	1.79	1.83	1.78	NA	NA	NA	2.18	2.18	2.16	2.4	2.44	2.44	LA19_195	no	del	LA19_195	b	s	LA19_195	n	c	ja67_LA_AM_2019_195	362	380	JA12_LA_AM_2019_195	181	189	42-43_LA_AM_2019_195	297	297	1011_LA_AM_2019_195	297	303	2627_LA_AM_2019_195	294	315	3233_LA_AM_2019_195
LA19_196	27.75	27.53	27.53	NA	NA	NA	NA	NA	NA	3.47	3.54	3.51	2.63	2.59	2.66	NA	NA	NA	2.79	2.79	2.79	2.98	3.1	3.03	LA19_196	del	del	LA19_196	s	s	LA19_196	c	c	ja67_LA_AM_2019_196	362	391	JA12_LA_AM_2019_196	181	181	42-43_LA_AM_2019_196	297	304	1011_LA_AM_2019_196	286	286	2627_LA_AM_2019_196	294	294	3233_LA_AM_2019_196
LA19_197	25.64	25.19	26.04	3.54	3.64	3.61	3.6	3.69	3.64	3.15	3.28	3.23	2.66	2.58	2.56	NA	NA	NA	NA	NA	NA	3.02	3	2.99	LA19_197	del	del	LA19_197	s	s	LA19_197	c	c	ja67_LA_AM_2019_197	362	411	JA12_LA_AM_2019_197	181	189	42-43_LA_AM_2019_197	304	304	1011_LA_AM_2019_197	297	351	2627_LA_AM_2019_197	294	294	3233_LA_AM_2019_197
LA19_198	29.8	29.53	29.46	4.25	4.32	4.33	4.25	4.28	4.2	3.4	3.42	3.44	NA	2.46	2.45	NA	NA	NA	NA	3.38	3.37	3.13	3.08	3.11	LA19_198	no	del	LA19_198	b	s	LA19_198	n	c	ja67_LA_AM_2019_198	380	411	JA12_LA_AM_2019_198	181	189	42-43_LA_AM_2019_198	297	297	1011_LA_AM_2019_198	297	303	2627_LA_AM_2019_198	294	315	3233_LA_AM_2019_198
LA19_199	30.11	29.87	29.82	4.13	4.17	4.16	3.82	3.73	3.71	3.12	3.06	3	2.51	2.45	2.33	NA	NA	NA	2.89	2.86	2.86	3.11	3.12	3.17	LA19_199	del	del	LA19_199	s	s	LA19_199	c	c	ja67_LA_AM_2019_199	391	432	JA12_LA_AM_2019_199	181	181	42-43_LA_AM_2019_199	297	304	1011_LA_AM_2019_199	286	297	2627_LA_AM_2019_199	288	294	3233_LA_AM_2019_199
LA19_200	28.03	27.48	27.49	3.51	3.63	3.66	3.84	3.73	3.8	3.13	3.12	3.14	2.21	2.22	2.19	NA	NA	NA	NA	2.62	2.68	2.77	2.8	2.79	LA19_200	no	no	LA19_200	b	s	LA19_200	n	n	ja67_LA_AM_2019_200	376	380	JA12_LA_AM_2019_200	181	189	42-43_LA_AM_2019_200	297	304	1011_LA_AM_2019_200	303	363	2627_LA_AM_2019_200	294	315	3233_LA_AM_2019_200
LA19_201	30.88	30.97	31.18	5.29	5.07	5.37	4.6	4.64	4.59	4	3.98	3.96	2.95	2.74	2.88	NA	NA	NA	3.27	3.23	NA	3.24	3.24	3.27	LA19_201	no	del	LA19_201	b	s	LA19_201	n	c	ja67_LA_AM_2019_201	409	438	JA12_LA_AM_2019_201	181	189	42-43_LA_AM_2019_201	297	304	1011_LA_AM_2019_201	297	351	2627_LA_AM_2019_201	294	311	3233_LA_AM_2019_201
LA19_202	30.09	29.61	29.73	4.73	4.72	4.75	4.62	4.72	4.69	NA	3.77	3.68	2.49	2.6	2.61	NA	NA	NA	3.06	3.15	3.21	3.27	3.27	3.27	LA19_202	no	no	LA19_202	b	b	LA19_202	n	n	ja67_LA_AM_2019_202	407	430	JA12_LA_AM_2019_202	185	189	42-43_LA_AM_2019_202	297	304	1011_LA_AM_2019_202	297	305	2627_LA_AM_2019_202	296	311	3233_LA_AM_2019_202
LA19_203	27.84	27.45	27.46	4.26	4.34	4.34	4.01	4.27	4.14	3.2	3.35	3.25	2.34	2.38	2.43	NA	NA	NA	NA	2.68	2.66	2.89	2.87	2.88	LA19_203	no	del	LA19_203	b	s	LA19_203	n	c	ja67_LA_AM_2019_203	380	401	JA12_LA_AM_2019_203	189	189	42-43_LA_AM_2019_203	297	304	1011_LA_AM_2019_203	303	357	2627_LA_AM_2019_203	294	315	3233_LA_AM_2019_203
LA19_204	28.25	28.5	28.51	4.23	4.18	4.19	4.04	3.96	4.01	3.11	2.97	2.97	2.25	NA	2.14	NA	NA	NA	2.91	2.99	2.99	3.38	3.33	3.32	LA19_204	no	no	LA19_204	b	s	LA19_204	n	n	ja67_LA_AM_2019_204	366	405	JA12_LA_AM_2019_204	181	189	42-43_LA_AM_2019_204	297	304	1011_LA_AM_2019_204	297	351	2627_LA_AM_2019_204	294	311	3233_LA_AM_2019_204
[truncated: 11 more columns]
