# Supplementary material for: Evolution of stickleback spines through independent cis-regulatory changes at HOXDB
Source: Nat Ecol Evol. 2022 Sep 1;6(10):1537–52. doi: 10.1038/s41559-022-01855-3 (PMC9525239; doi:10.1038/s41559-022-01855-3)
Supplement: Supplementary file 6 — Spine length measurements of RABS HOXD11B injected and control fish. [file 41559_2022_1855_MOESM6_ESM.csv]

ID	Length	DS1	DS2	DSL	AS	geno
DK1076_1	40.666	4.113	4.577	1.878	1.353	Injected
DK1076_2	37.835	4.049	4.476	1.628	1.279	Injected
DK1076_3	37.699	3.689	4.352	1.923	1.355	Injected
DK1076_4	34.427	3.887	4.178	1.544	0.993	Injected
DK1076_5	33.533	3.677	4.095	1.626	0.959	Injected
DK1076_6	34.573	3.577	4.148	1.189	1.003	Injected
DK1076_7	37.949	3.743	4.395	1.567	1.27	Injected
DK1076_8	36.887	3.731	4.417	1.792	1.221	Injected
DK1076_9	36.247	3.792	4.231	1.884	1.305	Injected
DK1076_10	35.541	3.75	4.251	1.69	1.112	Injected
DK1076_11	30.826	3.122	3.423	1.38	1.092	Injected
DK1076_12	38.075	4.121	4.41	1.211	1.106	Control
DK1076_13	39.762	4.184	4.584	1.371	1.07	Control
DK1076_14	38.781	3.872	4.192	1.279	1.15	Control
DK1076_15	38.187	3.729	4.053	1.234	0.853	Control
DK1076_16	40.126	4.155	4.822	1.375	1.228	Control
DK1076_17	36.74	3.711	4.047	1.197	1.054	Control
DK1076_18	37.991	4.133	4.328	1.287	0.948	Control
DK1081_1	42.424	4.199	4.793	1.403	1.389	Injected
DK1081_2	43.388	4.779	5.191	1.911	1.547	Injected
DK1081_3	40.398	4.284	4.666	1.744	1.257	Injected
DK1081_4	40.145	4.573	5.283	1.768	1.49	Injected
DK1081_5	39.152	3.78	4.538	1.847	1.27	Injected
DK1081_6	39.845	4.838	4.012	1.538	1.31	Injected
DK1081_7	37.902	4.29	4.992	1.873	1.437	Injected
DK1081_8	40.716	4.41	5.116	2.194	1.574	Injected
DK1081_9	38.053	4.596	5.124	1.983	1.093	Injected
DK1081_10	40.373	4.294	4.578	1.362	1.18	Control
DK1081_11	38.445	4.138	4.776	1.505	1.235	Control
DK1081_12	38.35	4.662	5.376	1.554	1.047	Control
DK1081_13	42.147	4.71	5.014	1.407	1.276	Control
DK1081_14	40.106	5.115	5.448	1.595	1.271	Control
DK1081_15	36.32	4.139	4.692	1.273	1.186	Control
DK1081_16	38.56	4.09	4.519	1.398	1.222	Control
DK1081_17	37.65	3.848	4.56	1.444	1.201	Control
DK1081_18	42.94	4.508	4.865	1.518	1.198	Control
DK1080_1	42.679	4.491	5.209	1.756	1.464	Injected
DK1080_2	40.32	4.249	4.731	1.601	1.224	Injected
DK1080_3	39.435	4.188	4.831	2.181	1.66	Injected
DK1080_4	38.229	3.692	4.152	1.854	1.312	Injected
DK1080_5	37.46	3.679	4.459	1.629	1.34	Injected
DK1080_6	35.385	3.712	4.014	1.616	1.094	Injected
DK1080_7	35.947	3.926	4.347	1.97	1.388	Injected
DK1080_8	35.241	3.978	4.252	1.788	1.355	Injected
DK1080_9	38.066	3.965	4.402	1.662	1.22	Injected
DK1080_10	38.948	4.123	4.653	1.589	1.274	Injected
DK1080_11	35.955	4.07	4.507	1.349	1.214	Injected
DK1080_12	35.527	3.744	4.438	1.707	1.304	Injected
DK1080_13	35.645	4.336	4.545	1.973	1.358	Injected
DK1080_14	37.005	4.226	4.489	1.822	1.478	Injected
DK1080_15	35.342	3.547	4.411	1.332	1.176	Injected
DK1080_16	31.539	3.494	4.11	1.465	1.019	Injected
DK1080_17	33.167	4.174	4.6	1.716	1.206	Injected
DK1080_18	36.308	3.926	4.454	1.797	1.388	Injected
DK1080_19	36.569	3.548	4.467	1.544	1.281	Control
DK1080_20	37.485	4.08	4.539	1.34	1.295	Control
DK1080_21	36.879	3.881	4.538	1.433	1.21	Control
DK1080_22	37.764	3.889	4.584	1.278	1.136	Control
DK1080_23	36.869	3.517	4.222	0.954	0.918	Control
DK1080_24	39.053	3.757	4.434	1.202	1.049	Control
DK1080_25	35.048	3.511	4.227	1.222	1.096	Control
DK1080_26	37.296	3.861	4.473	1.284	0.994	Control
DK1080_27	36.726	3.758	4.127	1.193	0.968	Control
DK1080_28	39.595	3.933	4.615	1.344	1.137	Control
DK1080_29	36.039	3.61	4.011	1.153	0.919	Control
DK1080_30	34.763	3.645	4.013	1.136	1.024	Control
DK1080_31	40.698	4.464	5.113	1.499	1.302	Control
DK1080_32	35.985	3.998	4.655	1.421	1.187	Control
