# Supplementary material for: Evolution of stickleback spines through independent cis-regulatory changes at HOXDB
Source: Nat Ecol Evol. 2022 Sep 1;6(10):1537–52. doi: 10.1038/s41559-022-01855-3 (PMC9525239; doi:10.1038/s41559-022-01855-3)
Supplement: Supplementary file 7 — Spine length measurements of LITC AxE injected and control fish. [file 41559_2022_1855_MOESM7_ESM.csv]

ID	St.length	DS1	DS2	DSL	AS	geno
DK1209_1	31.743	3.707	3.999	1.549	1.096	inject
DK1209_2	31.859	3.556	4.012	1.427	1.206	inject
DK1209_3	35.263	3.784	4.469	1.67	1.461	inject
DK1209_4	34.481	4.075	4.468	1.435	1.19	inject
DK1209_5	34.194	3.306	3.945	1.674	1.244	inject
DK1209_6	35.721	3.912	4.356	1.625	1.331	inject
DK1209_7	28.216	3.722	3.959	1.703	1.32	inject
DK1209_8	33.484	3.685	4.267	1.85	1.426	inject
DK1209_9	34.953	3.916	4.162	1.432	1.217	inject
DK1209_10	33.134	4.183	4.485	1.928	1.744	inject
DK1209_11	28.335	3.395	3.929	1.199	1.116	inject
DK1209_12	33.185	3.704	4.194	1.384	1.197	control
DK1209_13	31.871	3.915	4.337	1.631	1.289	control
DK1209_14	32.887	3.92	4.219	1.374	1.212	control
DK1209_15	33.925	3.493	4.088	1.455	1.127	control
DK1209_16	35.582	3.745	4.519	1.284	1.26	control
DK1209_17	35.934	3.901	4.441	1.444	1.196	control
DK1209_18	32.91	3.643	4.052	1.529	1.164	control
DK1209_19	32.748	3.666	4.086	1.383	1.203	control
DK1209_20	33.304	3.728	4.172	1.599	1.44	control
DK1209_21	32.183	3.404	3.916	1.2	0.818	control
DK1209_22	34.668	3.779	4.116	1.55	1.241	control
DK1209_23	33.961	3.715	4.038	1.117	1.035	control
DK1209_24	31.156	3.28	3.699	1.368	1.153	control
DK1209_25	32.4	3.754	4.134	1.452	1.258	control
DK1209_26	29.64	3.144	3.48	0.986	0.972	control
DK1209_27	31.978	3.655	4.012	1.214	0.978	control
DK1209_28	32.714	3.297	3.643	1.114	0.914	control
DK1209_29	34.279	3.834	4.252	1.633	1.468	control
DK1209_30	31.001	3.361	3.645	1.438	NA	control
DK1210_1	36.141	3.927	4.838	1.47	1.336	inject
DK1210_2	35.158	4.104	4.321	1.32	1.264	inject
DK1210_3	36.452	4.22	4.772	2.099	1.673	inject
DK1210_4	35.714	3.492	4.518	1.818	1.424	inject
DK1210_5	33.731	3.399	4.126	1.437	1.243	inject
DK1210_6	32.537	3.518	3.723	1.224	0.952	inject
DK1210_7	36.667	3.854	4.538	1.538	1.316	inject
DK1210_8	31.502	3.208	3.861	1.474	1.158	inject
DK1210_9	35.805	3.77	4.384	1.717	1.221	inject
DK1210_10	32.741	3.844	4.089	1.738	1.597	inject
DK1210_11	32.253	3.366	3.834	1.347	0.878	inject
DK1210_12	30.886	3.555	4.014	1.563	1.3	inject
DK1210_13	25.249	2.564	3.012	1.169	0.923	inject
DK1210_14	34.661	3.724	4.146	1.327	1.353	control
DK1210_15	34.425	3.671	4.22	1.414	1.12	control
DK1210_16	34.432	3.961	4.453	1.298	1.153	control
DK1210_17	32.827	3.573	4.151	1.505	1.087	control
DK1210_18	34.395	4.107	4.478	1.245	1.153	control
DK1210_19	37.584	3.484	4.488	1.317	1.267	control
DK1210_20	32.378	3.664	4.101	1.317	0.993	control
DK1210_21	34.991	3.892	4.515	1.397	1.134	control
DK1210_22	33.652	3.953	4.234	1.267	1.033	control
DK1210_23	36.652	4.406	4.338	1.353	1.336	control
DK1210_24	33.19	3.358	4.01	1.185	1.085	control
DK1210_25	30.857	3.232	3.556	0.954	0.938	control
DK1210_26	29.971	2.736	3.444	1.067	0.983	control
